# Supplementary material for: Predicting venous thromboembolism among hospitalized adults: a protocol for development and validation of an implementable real-time prognostic model
Source: Diagn Progn Res. 2025 Sep 8;9:19. doi: 10.1186/s41512-025-00205-8 (PMC12416065; doi:10.1186/s41512-025-00205-8)
Supplement: Supplementary file 1 — Supplementary Material 1. [file 41512_2025_205_MOESM1_ESM.xlsx]

## Sheet: Purpose
Value Set Name	Inclusive Value Set for all data elements for VUMC VTE Predictive Model
Purpose: Clinical Focus	This value set is an inclusive value set for all terminology standard codes for identified data elements that will be utilized by the VUMC VTE Predictive Model for data extraction for model training
Purpose: Data Element Scope	Data elements necessary for the data extraction for model training were identified by the clinical team. Once identified, the standard terminology and standard codes for the associated value set data type were identified. For example, LOINC was utilized for laboratory, vital sign and Braden scale data elements, RxNorm was utilized for medications and Snomed was utilized for Braden, RASS and Centr…
Note

## Sheet: Standard Value Sets
Data Element	Code	Description	Code System	Code System Version	Code System OID	TTY
Blood Pressure	55284-4	Blood pressure systolic and diastolic	LOINC	2.77	2.16.840.1.113883.6.1	LC
Blood Pressure	75995-1	Diastolic blood pressure by Continuous non-invasive monitoring	LOINC	2.77	2.16.840.1.113883.6.1	LC
Blood Pressure	76213-8	Invasive Diastolic blood pressure	LOINC	2.77	2.16.840.1.113883.6.1	LC
Blood Pressure	76535-4	Diastolic blood pressure by Noninvasive	LOINC	2.77	2.16.840.1.113883.6.1	LC
Blood Pressure	8462-4	Diastolic blood pressure	LOINC	2.77	2.16.840.1.113883.6.1	LC
Blood Pressure	89267-9	Diastolic blood pressure--lying in L-lateral position	LOINC	2.77	2.16.840.1.113883.6.1	LC
Blood Pressure	75997-7	Systolic blood pressure by Continuous non-invasive monitoring	LOINC	2.77	2.16.840.1.113883.6.1	LC
Blood Pressure	76215-3	Invasive Systolic blood pressure	LOINC	2.77	2.16.840.1.113883.6.1	LC
Blood Pressure	76534-7	Systolic blood pressure by Noninvasive	LOINC	2.77	2.16.840.1.113883.6.1	LC
Blood Pressure	8479-8	Systolic blood pressure by palpation	LOINC	2.77	2.16.840.1.113883.6.1	LC
Blood Pressure	8480-6	Systolic blood pressure	LOINC	2.77	2.16.840.1.113883.6.1	LC
Blood Pressure	89268-7	Systolic blood pressure--lying in L-lateral position	LOINC	2.77	2.16.840.1.113883.6.1	LC
BMI	39156-5	Body mass index (BMI) [Ratio]	LOINC	2.77	2.16.840.1.113883.6.1	LC
Braden	443428004	Braden Scale score (observable entity)	SNOMEDCT	2024-03	2.16.840.1.113883.6.96	FN
Braden	425759007	Braden Q assessment scale	SNOMEDCT	2024-03	2.16.840.1.113883.6.96	FN
Braden	781128005	Braden Scale	SNOMEDCT	2024-03	2.16.840.1.113883.6.96	FN
Braden	38228-3	Braden scale skin assessment panel	LOINC	2.77	2.16.840.1.113883.6.1	LC
Braden	38225-9	Nutrition intake pattern Braden scale	LOINC	2.77	2.16.840.1.113883.6.1	LC
Braden	38224-2	Physical mobility Braden scale	LOINC	2.77	2.16.840.1.113883.6.1	LC
Braden	38223-4	Physical activity Braden scale	LOINC	2.77	2.16.840.1.113883.6.1	LC
Braden	38226-7	Friction and shear Braden scale	LOINC	2.77	2.16.840.1.113883.6.1	LC
Braden	38229-1	Moisture exposure Braden scale	LOINC	2.77	2.16.840.1.113883.6.1	LC
Braden	38222-6	Sensory perception Braden scale	LOINC	2.77	2.16.840.1.113883.6.1	LC
Braden	38227-5	Braden scale total score	LOINC	2.77	2.16.840.1.113883.6.1	LC
Braden	81636-3	Pressure injury risk level Braden scale	LOINC	2.77	2.16.840.1.113883.6.1	LC
Heart Rate/Pulse	11328-2	Heart rate at First encounter	LOINC	2.77	2.16.840.1.113883.6.1	LC
Heart Rate/Pulse	40443-4	Heart rate --resting	LOINC	2.77	2.16.840.1.113883.6.1	LC
Heart Rate/Pulse	43149-4	Heart rate device panel	LOINC	2.77	2.16.840.1.113883.6.1	LC
Heart Rate/Pulse	60978-4	Heart rate Intra arterial line by Invasive	LOINC	2.77	2.16.840.1.113883.6.1	LC
Heart Rate/Pulse	67129-7	Heart rate Peripheral artery by palpation --resting	LOINC	2.77	2.16.840.1.113883.6.1	LC
Heart Rate/Pulse	73795-7	Heart rate Blood Postductal Pulse oximetry	LOINC	2.77	2.16.840.1.113883.6.1	LC
Heart Rate/Pulse	73799-9	Heart rate Blood Preductal Pulse oximetry	LOINC	2.77	2.16.840.1.113883.6.1	LC
Heart Rate/Pulse	76282-3	Heart rate.beat-to-beat by EKG	LOINC	2.77	2.16.840.1.113883.6.1	LC
Heart Rate/Pulse	76476-1	Heart rate by Transthoracic impedance	LOINC	2.77	2.16.840.1.113883.6.1	LC
Heart Rate/Pulse	76477-9	Heart rate by Noninvasive	LOINC	2.77	2.16.840.1.113883.6.1	LC
Heart Rate/Pulse	8867-4	Heart rate	LOINC	2.77	2.16.840.1.113883.6.1	LC
Heart Rate/Pulse	8889-8	Heart rate by Pulse oximetry	LOINC	2.77	2.16.840.1.113883.6.1	LC
Heart Rate/Pulse	8890-6	Heart rate Cardiac apex by Auscultation	LOINC	2.77	2.16.840.1.113883.6.1	LC
Heart Rate/Pulse	8891-4	Heart rate Cardiac apex by palpation	LOINC	2.77	2.16.840.1.113883.6.1	LC
Heart Rate/Pulse	8893-0	Heart rate Peripheral artery by palpation	LOINC	2.77	2.16.840.1.113883.6.1	LC
Heart Rate/Pulse	67129-7	Heart rate Peripheral artery by palpation --resting	LOINC	2.77	2.16.840.1.113883.6.1	LC
Height	3137-7	Body height Measured	LOINC	2.77	2.16.840.1.113883.6.1	LC
Height	8302-2	Body height	LOINC	2.77	2.16.840.1.113883.6.1	LC
Height	8306-3	Body height --lying	LOINC	2.77	2.16.840.1.113883.6.1	LC
Height	8307-1	Body height --preoperative	LOINC	2.77	2.16.840.1.113883.6.1	LC
Height	8308-9	Body height --standing	LOINC	2.77	2.16.840.1.113883.6.1	LC
O2 Flow	3151-8	Inhaled oxygen flow rate	LOINC	2.77	2.16.840.1.113883.6.1	LC
O2 Flow	83370-7	Gas delivery system Fresh gas.oxygen flow setting [Flow]	LOINC	2.77	2.16.840.1.113883.6.1	LC
O2 Flow	19942-2	Oxygen gas flow setting Oxymiser	LOINC	2.77	2.16.840.1.113883.6.1	LC
O2 Sat	59408-5	Oxygen saturation in Arterial blood by Pulse oximetry	LOINC	2.77	2.16.840.1.113883.6.1	LC
O2 Sat	59410-1	Oxygen saturation in Arterial blood by Pulse oximetry --on room air	LOINC	2.77	2.16.840.1.113883.6.1	LC
O2 Sat	59417-6	Oxygen saturation in Arterial blood by Pulse oximetry --resting	LOINC	2.77	2.16.840.1.113883.6.1	LC
O2 Sat	2708-6	Oxygen saturation in Arterial blood	LOINC	2.77	2.16.840.1.113883.6.1	LC
RASS	457441000124102	Richmond Agitation-Sedation Scale (assessment scale)	SNOMEDCT	2024-09	2.16.840.1.113883.6.96	FN
Respiratory Rate	9279-1	Respiratory rate	LOINC	2.77	2.16.840.1.113883.6.1	LC
Respiratory Rate	19834-1	Breath rate setting Ventilator	LOINC	2.77	2.16.840.1.113883.6.1	LC
Respiratory Rate	19831-7	Breath rate minimum setting Ventilator	LOINC	2.77	2.16.840.1.113883.6.1	LC
Respiratory Rate	19836-6	Breath rate setting Intermittent mandatory ventilator	LOINC	2.77	2.16.840.1.113883.6.1	LC
Respiratory Rate	19835-8	Breath rate setting Ventilator synchronized intermittent mandatory	LOINC	2.77	2.16.840.1.113883.6.1	LC
Respiratory Rate	19828-3	Breaths maximum setting Ventilator	LOINC	2.77	2.16.840.1.113883.6.1	LC
Temperature	11289-6	Body temperature at First encounter	LOINC	2.77	2.16.840.1.113883.6.1	LC
Temperature	11290-4	Body temperature measurement site at First encounter	LOINC	2.77	2.16.840.1.113883.6.1	LC
Temperature	35095-9	Body temperature panel	LOINC	2.77	2.16.840.1.113883.6.1	LC
Temperature	60830-7	Finger temperature	LOINC	2.77	2.16.840.1.113883.6.1	LC
Temperature	60834-9	Blood temperature	LOINC	2.77	2.16.840.1.113883.6.1	LC
Temperature	60835-6	Arterial blood temperature	LOINC	2.77	2.16.840.1.113883.6.1	LC
Temperature	60836-4	Esophageal temperature	LOINC	2.77	2.16.840.1.113883.6.1	LC
Temperature	60838-0	Nasopharyngeal temperature	LOINC	2.77	2.16.840.1.113883.6.1	LC
Temperature	60839-8	Skin temperature --in microenvironment	LOINC	2.77	2.16.840.1.113883.6.1	LC
Temperature	60955-2	Airway temperature	LOINC	2.77	2.16.840.1.113883.6.1	LC
Temperature	75539-7	Body temperature - Temporal artery	LOINC	2.77	2.16.840.1.113883.6.1	LC
Temperature	75987-8	Venous blood temperature	LOINC	2.77	2.16.840.1.113883.6.1	LC
Temperature	76010-8	Nasal temperature	LOINC	2.77	2.16.840.1.113883.6.1	LC
Temperature	76011-6	Ear temperature	LOINC	2.77	2.16.840.1.113883.6.1	LC
Temperature	8310-5	Body temperature	LOINC	2.77	2.16.840.1.113883.6.1	LC
Temperature	8327-9	Body temperature measurement site	LOINC	2.77	2.16.840.1.113883.6.1	LC
Temperature	8328-7	Axillary temperature	LOINC	2.77	2.16.840.1.113883.6.1	LC
Temperature	8329-5	Body temperature - Core	LOINC	2.77	2.16.840.1.113883.6.1	LC
Temperature	8330-3	Body temperature - Intravascular	LOINC	2.77	2.16.840.1.113883.6.1	LC
Temperature	8331-1	Oral temperature	LOINC	2.77	2.16.840.1.113883.6.1	LC
Temperature	8332-9	Rectal temperature	LOINC	2.77	2.16.840.1.113883.6.1	LC
Temperature	8333-7	Tympanic membrane temperature	LOINC	2.77	2.16.840.1.113883.6.1	LC
Weight	18833-4	First Body weight	LOINC	2.77	2.16.840.1.113883.6.1	LC
Weight	29463-7	Body weight	LOINC	2.77	2.16.840.1.113883.6.1	LC
Weight	3141-9	Body weight Measured	LOINC	2.77	2.16.840.1.113883.6.1	LC
Weight	3142-7	Body weight Stated	LOINC	2.77	2.16.840.1.113883.6.1	LC
Weight	8341-0	Dry body weight Measured	LOINC	2.77	2.16.840.1.113883.6.1	LC
Weight	8349-3	Body weight Measured --preoperative	LOINC	2.77	2.16.840.1.113883.6.1	LC
Weight	8350-1	Body weight Measured --with clothes	LOINC	2.77	2.16.840.1.113883.6.1	LC
Weight	8351-9	Body weight Measured --without clothes	LOINC	2.77	2.16.840.1.113883.6.1	LC
Androgens	784	androstenedione	RXNORM	2.9.181	2.16.840.1.113883.6.88	IN
Androgens	3102	danazol	RXNORM	2.9.181	2.16.840.1.113883.6.88	IN
Androgens	4494	fluoxymesterone	RXNORM	2.9.181	2.16.840.1.113883.6.88	IN
Androgens	6904	methyltestosterone	RXNORM	2.9.181	2.16.840.1.113883.6.88	IN
Androgens	7244	nandrolone	RXNORM	2.9.181	2.16.840.1.113883.6.88	IN
Androgens	7779	oxandrolone	RXNORM	2.9.181	2.16.840.1.113883.6.88	IN
Androgens	7313	oxymetholone	RXNORM	2.9.181	2.16.840.1.113883.6.88	IN
Androgens	3143	prasterone	RXNORM	2.9.181	2.16.840.1.113883.6.88	IN
Androgens	10032	stanozolol	RXNORM	2.9.181	2.16.840.1.113883.6.88	IN
Androgens	10379	testosterone	RXNORM	2.9.181	2.16.840.1.113883.6.88	IN
Androgens	37855	testosterone 17-phenylpropionate	RXNORM	2.9.181	2.16.840.1.113883.6.88	IN
Estrogens	1441386	bazedoxifene	RXNORM	2.9.181	2.16.840.1.113883.6.88	IN
Estrogens	22656	desogestrel	RXNORM	2.9.181	2.16.840.1.113883.6.88	IN
Estrogens	3368	dienestrol	RXNORM	2.9.181	2.16.840.1.113883.6.88	IN
Estrogens	22968	dienogest	RXNORM	2.9.181	2.16.840.1.113883.6.88	IN
Estrogens	3390	diethylstilbestrol	RXNORM	2.9.181	2.16.840.1.113883.6.88	IN
Estrogens	11636	drospirenone	RXNORM	2.9.181	2.16.840.1.113883.6.88	IN
Estrogens	2628469	elacestrant	RXNORM	2.9.181	2.16.840.1.113883.6.88	IN
Estrogens	2049846	elagolix	RXNORM	2.9.181	2.16.840.1.113883.6.88	IN
Estrogens	2539031	esterol	RXNORM	2.9.181	2.16.840.1.113883.6.88	IN
Estrogens	4083	estradiol	RXNORM	2.9.181	2.16.840.1.113883.6.88	IN
Estrogens	4094	estriol	RXNORM	2.9.181	2.16.840.1.113883.6.88	IN
Estrogens	4099	estrogens, conjugated (USP)	RXNORM	2.9.181	2.16.840.1.113883.6.88	IN
Estrogens	214549	estrogens, esterified (USP)	RXNORM	2.9.181	2.16.840.1.113883.6.88	IN
Estrogens	4103	estrone	RXNORM	2.9.181	2.16.840.1.113883.6.88	IN
Estrogens	33747	estropipate	RXNORM	2.9.181	2.16.840.1.113883.6.88	IN
Estrogens	4124	ethinyl estradiol	RXNORM	2.9.181	2.16.840.1.113883.6.88	IN
Estrogens	24591	ethynodoil	RXNORM	2.9.181	2.16.840.1.113883.6.88	IN
Estrogens	14584	etonogestrel	RXNORM	2.9.181	2.16.840.1.113883.6.88	IN
Estrogens	25284	fosfestrol	RXNORM	2.9.181	2.16.840.1.113883.6.88	IN
Estrogens	282357	fulvestrant	RXNORM	2.9.181	2.16.840.1.113883.6.88	IN
Estrogens	6373	levonorgestrel	RXNORM	2.9.181	2.16.840.1.113883.6.88	IN
Estrogens	6691	medroxyprogesterone	RXNORM	2.9.181	2.16.840.1.113883.6.88	IN
Estrogens	6782	mestranol	RXNORM	2.9.181	2.16.840.1.113883.6.88	IN
Estrogens	6964	mifepristone	RXNORM	2.9.181	2.16.840.1.113883.6.88	IN
Estrogens	326374	norelgestromin	RXNORM	2.9.181	2.16.840.1.113883.6.88	IN
Estrogens	7514	norethidrone	RXNORM	2.9.181	2.16.840.1.113883.6.88	IN
Estrogens	31994	norgestimate	RXNORM	2.9.181	2.16.840.1.113883.6.88	IN
Estrogens	7518	norgestrel	RXNORM	2.9.181	2.16.840.1.113883.6.88	IN
Estrogens	1370971	ospemifene	RXNORM	2.9.181	2.16.840.1.113883.6.88	IN
Estrogens	34119	polyestradiol	RXNORM	2.9.181	2.16.840.1.113883.6.88	IN
Estrogens	2472778	relugolix	RXNORM	2.9.181	2.16.840.1.113883.6.88	IN
Estrogens	2055978	segesterone	RXNORM	2.9.181	2.16.840.1.113883.6.88	IN
Estrogens	253166	synthetic conjugated estrogens, A	RXNORM	2.9.181	2.16.840.1.113883.6.88	IN
Estrogens	618365	synthetic conjugated estrogens, B	RXNORM	2.9.181	2.16.840.1.113883.6.88	IN
Estrogens	10324	tamoxifen	RXNORM	2.9.181	2.16.840.1.113883.6.88	IN
Estrogens	38409	toremifene	RXNORM	2.9.181	2.16.840.1.113883.6.88	IN
Estrogens	1005921	ulipristal	RXNORM	2.9.181	2.16.840.1.113883.6.88	IN
Glucocorticoids	1514	betamethasone	RXNORM	2.9.181	2.16.840.1.113883.6.88	IN
Glucocorticoids	1514	Bethamethasone	RXNORM	2.9.181	2.16.840.1.113883.6.88	IN
Glucocorticoids	19831	budesonide	RXNORM	2.9.181	2.16.840.1.113883.6.88	IN
Glucocorticoids	2878	cortisone	RXNORM	2.9.181	2.16.840.1.113883.6.88	IN
Glucocorticoids	22396	deflazacort	RXNORM	2.9.181	2.16.840.1.113883.6.88	IN
Glucocorticoids	3264	dexamethasone	RXNORM	2.9.181	2.16.840.1.113883.6.88	IN
Glucocorticoids	5492	hydrocortisone	RXNORM	2.9.181	2.16.840.1.113883.6.88	IN
Glucocorticoids	6902	methylprednisolone	RXNORM	2.9.181	2.16.840.1.113883.6.88	IN
Glucocorticoids	8638	prednisolone	RXNORM	2.9.181	2.16.840.1.113883.6.88	IN
Glucocorticoids	8640	prednisone	RXNORM	2.9.181	2.16.840.1.113883.6.88	IN
Glucocorticoids	10759	triamcinolone	RXNORM	2.9.181	2.16.840.1.113883.6.88	IN
Glucocorticoids	2669799	vamorolone	RXNORM	2.9.181	2.16.840.1.113883.6.88	IN
HMG CoA reductast Inhibitors (Statins)	83367	atorvastatin	RXNORM	2.9.181	2.16.840.1.113883.6.88	IN
HMG CoA reductast Inhibitors (Statins)	596723	cerivastatin	RXNORM	2.9.181	2.16.840.1.113883.6.88	IN
HMG CoA reductast Inhibitors (Statins)	41127	fluvastatin	RXNORM	2.9.181	2.16.840.1.113883.6.88	IN
HMG CoA reductast Inhibitors (Statins)	6472	lovastatin	RXNORM	2.9.181	2.16.840.1.113883.6.88	IN
HMG CoA reductast Inhibitors (Statins)	861634	pitavastatin	RXNORM	2.9.181	2.16.840.1.113883.6.88	IN
HMG CoA reductast Inhibitors (Statins)	42463	pravastatin	RXNORM	2.9.181	2.16.840.1.113883.6.88	IN
HMG CoA reductast Inhibitors (Statins)	301542	rosuvastatin	RXNORM	2.9.181	2.16.840.1.113883.6.88	IN
HMG CoA reductast Inhibitors (Statins)	36567	simvastatin	RXNORM	2.9.181	2.16.840.1.113883.6.88	IN
Immunoglobulin G	597392	human vaccinia immune globulin	RXNORM	2.9.181	2.16.840.1.113883.6.88	IN
Immunoglobulin G	2102433	immune globulin intravenous (human) - ifas	RXNORM	2.9.181	2.16.840.1.113883.6.88	PIN
Immunoglobulin G	2123035	immune globulin intravenous (human) - slra	RXNORM	2.9.181	2.16.840.1.113883.6.88	PIN
Immunoglobulin G	2672094	immune globulin intravenous (human) - stwk	RXNORM	2.9.181	2.16.840.1.113883.6.88	PIN
Immunoglobulin G	617615	immune globulin subcutaneous (human)	RXNORM	2.9.181	2.16.840.1.113883.6.88	PIN
Immunoglobulin G	2167145	immune globulin subcutaneous (human) - hipp	RXNORM	2.9.181	2.16.840.1.113883.6.88	PIN
Immunoglobulin G	2196290	immune globulin subcutaneous (human) - klhw	RXNORM	2.9.181	2.16.840.1.113883.6.88	PIN
Immunoglobulin G	5666	immunoglobulin G	RXNORM	2.9.181	2.16.840.1.113883.6.88	IN
Immunoglobulin G	1426680	immunoglobulin G, human	RXNORM	2.9.181	2.16.840.1.113883.6.88	PIN
Immunoglobulin G	42386	immunoglobulins, intravenous	RXNORM	2.9.181	2.16.840.1.113883.6.88	PIN
Immunoglobulin G	108067	intramuscular immunoglobulin	RXNORM	2.9.181	2.16.840.1.113883.6.88	PIN
Central Line-CVC	52124006	Central venous catheter, device (physical object)	SNOMEDCT	2024-09	2.16.840.1.113883.6.96	FN
Central Line-CVC	1155845001	Centrally inserted central venous catheter (physical object)	SNOMEDCT	2024-09	2.16.840.1.113883.6.96	FN
Central Line-CVC	449861008	Cuffed central venous catheter (physical object)	SNOMEDCT	2024-09	2.16.840.1.113883.6.96	FN
Central Line-CVC	445085009	Tunneled central venous catheter (physical object)	SNOMEDCT	2024-09	2.16.840.1.113883.6.96	FN
Central Line-CVC	449859004	Nontunneled central venous catheter (physical object)	SNOMEDCT	2024-09	2.16.840.1.113883.6.96	FN
Central Line-CVC	398176008	Peripherally inserted central catheter (physical object)	SNOMEDCT	2024-09	2.16.840.1.113883.6.96	FN
Central Line-Hemodialysis catheter	450866001	Hemodialysis catheter (physical object)	SNOMEDCT	2024-09	2.16.840.1.113883.6.96	FN
Central Line-Hemodialysis catheter	450864003	Nontunneled hemodialysis catheter (physical object)	SNOMEDCT	2024-09	2.16.840.1.113883.6.96	FN
Central Line-Hemodialysis catheter	462275000	Hemodialysis catheter, implantable (physical object)	SNOMEDCT	2024-09	2.16.840.1.113883.6.96	FN
Central Line-Hemodialysis catheter	462501006	Hemodialysis catheter, nonimplantable (physical object)	SNOMEDCT	2024-09	2.16.840.1.113883.6.96	FN
Central Line-Hemodialysis catheter	713781005	Triple lumen hemodialysis catheter (physical object)	SNOMEDCT	2024-09	2.16.840.1.113883.6.96	FN
Central Line-Hemodialysis catheter	733708007	Single-lumen hemodialysis catheter, peripheral vascular (physical object)	SNOMEDCT	2024-09	2.16.840.1.113883.6.96	FN
Central Line-PA Catheter	417747008	Pulmonary artery flotation catheter (physical object)	SNOMEDCT	2024-09	2.16.840.1.113883.6.96	FN
Central Line-PA Catheter	397755005	Pulmonary artery catheter (physical object)	SNOMEDCT	2024-09	2.16.840.1.113883.6.96	FN
Central Line-PA Catheter	463112009	Pulmonary artery catheter, standard (physical object)	SNOMEDCT	2024-09	2.16.840.1.113883.6.96	FN
Central Line-PA Catheter	462858000	Pulmonary artery catheter, oximetric (physical object)	SNOMEDCT	2024-09	2.16.840.1.113883.6.96	FN
Central Line-PA Catheter	462216008	Pulmonary artery catheter, thermal dilution (physical object)	SNOMEDCT	2024-09	2.16.840.1.113883.6.96	FN
Central Line-Port	398013009	Implantable venous access port (physical object)	SNOMEDCT	2024-09	2.16.840.1.113883.6.96	FN
ALKALINE PHOSPHATASE	1783-0	Alkaline phosphatase [Enzymatic activity/volume] in Blood	LOINC	2.77	2.16.840.1.113883.6.1	LC
ALKALINE PHOSPHATASE	6768-6	Alkaline phosphatase [Enzymatic activity/volume] in Serum or Plasma	LOINC	2.77	2.16.840.1.113883.6.1	LC
ALKALINE PHOSPHATASE	77141-0	Alkaline phosphatase [Enzymatic activity/volume] in Serum, Plasma or Blood	LOINC	2.77	2.16.840.1.113883.6.1	LC
ANION GAP	33037-3	Anion gap in Serum or Plasma	LOINC	2.77	2.16.840.1.113883.6.1	LC
ANION GAP	41276-7	Anion gap in Blood	LOINC	2.77	2.16.840.1.113883.6.1	LC
BILIRUBIN	14631-6	Bilirubin.total [Moles/volume] in Serum or Plasma	LOINC	2.77	2.16.840.1.113883.6.1	LC
BILIRUBIN	1975-2	Bilirubin.total [Mass/volume] in Serum or Plasma	LOINC	2.77	2.16.840.1.113883.6.1	LC
BILIRUBIN	42719-5	Bilirubin.total [Mass/volume] in Blood	LOINC	2.77	2.16.840.1.113883.6.1	LC
BILIRUBIN	54363-7	Bilirubin.total [Moles/volume] in Blood	LOINC	2.77	2.16.840.1.113883.6.1	LC
BILIRUBIN	59827-6	Bilirubin.total [Mass/volume] in Arterial blood	LOINC	2.77	2.16.840.1.113883.6.1	LC
BILIRUBIN	59828-4	Bilirubin.total [Mass/volume] in Venous blood	LOINC	2.77	2.16.840.1.113883.6.1	LC
BUN	12961-9	Urea nitrogen [Mass/volume] in Arterial blood	LOINC	2.77	2.16.840.1.113883.6.1	LC
BUN	12962-7	Urea nitrogen [Mass/volume] in Venous blood	LOINC	2.77	2.16.840.1.113883.6.1	LC
BUN	12963-5	Urea nitrogen [Mass/volume] in Peripheral blood	LOINC	2.77	2.16.840.1.113883.6.1	LC
BUN	14937-7	Urea nitrogen [Moles/volume] in Serum or Plasma	LOINC	2.77	2.16.840.1.113883.6.1	LC
BUN	3094-0	Urea nitrogen [Mass/volume] in Serum or Plasma	LOINC	2.77	2.16.840.1.113883.6.1	LC
BUN	59570-2	Urea nitrogen [Moles/volume] in Blood	LOINC	2.77	2.16.840.1.113883.6.1	LC
BUN	6299-2	Urea nitrogen [Mass/volume] in Blood	LOINC	2.77	2.16.840.1.113883.6.1	LC
CARBON DIOXIDE/BICARBONATE	11557-6	Carbon dioxide [Partial pressure] in Blood	LOINC	2.77	2.16.840.1.113883.6.1	LC
CARBON DIOXIDE/BICARBONATE	14627-4	Bicarbonate [Moles/volume] in Venous blood	LOINC	2.77	2.16.840.1.113883.6.1	LC
CARBON DIOXIDE/BICARBONATE	16551-4	Carbon dioxide, total [Moles/volume] in Capillary blood	LOINC	2.77	2.16.840.1.113883.6.1	LC
CARBON DIOXIDE/BICARBONATE	19223-7	Carbon dioxide, total [Moles/volume] in Mixed venous blood	LOINC	2.77	2.16.840.1.113883.6.1	LC
CARBON DIOXIDE/BICARBONATE	1959-6	Bicarbonate [Moles/volume] in Blood	LOINC	2.77	2.16.840.1.113883.6.1	LC
CARBON DIOXIDE/BICARBONATE	1960-4	Bicarbonate [Moles/volume] in Arterial blood	LOINC	2.77	2.16.840.1.113883.6.1	LC
CARBON DIOXIDE/BICARBONATE	1963-8	Bicarbonate [Moles/volume] in Serum or Plasma	LOINC	2.77	2.16.840.1.113883.6.1	LC
CARBON DIOXIDE/BICARBONATE	2026-3	Carbon dioxide, total [Moles/volume] in Arterial blood	LOINC	2.77	2.16.840.1.113883.6.1	LC
CARBON DIOXIDE/BICARBONATE	2027-1	Carbon dioxide, total [Moles/volume] in Venous blood	LOINC	2.77	2.16.840.1.113883.6.1	LC
CARBON DIOXIDE/BICARBONATE	2028-9	Carbon dioxide, total [Moles/volume] in Serum or Plasma	LOINC	2.77	2.16.840.1.113883.6.1	LC
CARBON DIOXIDE/BICARBONATE	20565-8	Carbon dioxide, total [Moles/volume] in Blood	LOINC	2.77	2.16.840.1.113883.6.1	LC
CARBON DIOXIDE/BICARBONATE	41647-9	Carbon dioxide, total [Moles/volume] in Arterial blood by calculation	LOINC	2.77	2.16.840.1.113883.6.1	LC
CARBON DIOXIDE/BICARBONATE	57920-1	Carbon dioxide, total [Moles/volume] in Mixed venous blood by calculation	LOINC	2.77	2.16.840.1.113883.6.1	LC
CARBON DIOXIDE/BICARBONATE	77143-6	Carbon dioxide, total [Moles/volume] in Serum, Plasma or Blood	LOINC	2.77	2.16.840.1.113883.6.1	LC
CARBON DIOXIDE/BICARBONATE	97545-8	Carbon dioxide, total [Moles/volume] in Central venous blood	LOINC	2.77	2.16.840.1.113883.6.1	LC
CHLORIDE	100745-9	Chloride [Moles/volume] in Mixed venous blood	LOINC	2.77	2.16.840.1.113883.6.1	LC
CHLORIDE	2069-3	Chloride [Moles/volume] in Blood	LOINC	2.77	2.16.840.1.113883.6.1	LC
CHLORIDE	2075-0	Chloride [Moles/volume] in Serum or Plasma	LOINC	2.77	2.16.840.1.113883.6.1	LC
CHLORIDE	41649-5	Chloride [Moles/volume] in Venous blood	LOINC	2.77	2.16.840.1.113883.6.1	LC
CHLORIDE	41650-3	Chloride [Moles/volume] in Arterial blood	LOINC	2.77	2.16.840.1.113883.6.1	LC
CHLORIDE	51590-8	Chloride [Moles/volume] in Capillary blood	LOINC	2.77	2.16.840.1.113883.6.1	LC
CHLORIDE	77138-6	Chloride [Moles/volume] in Serum, Plasma or Blood	LOINC	2.77	2.16.840.1.113883.6.1	LC
CREATININE	14682-9	Creatinine [Moles/volume] in Serum or Plasma	LOINC	2.77	2.16.840.1.113883.6.1	LC
CREATININE	2160-0	Creatinine [Mass/volume] in Serum or Plasma	LOINC	2.77	2.16.840.1.113883.6.1	LC
CREATININE	38483-4	Creatinine [Mass/volume] in Blood	LOINC	2.77	2.16.840.1.113883.6.1	LC
CREATININE	59826-8	Creatinine [Moles/volume] in Blood	LOINC	2.77	2.16.840.1.113883.6.1	LC
CREATININE	77140-2	Creatinine [Moles/volume] in Serum, Plasma or Blood	LOINC	2.77	2.16.840.1.113883.6.1	LC
CRP	11039-5	C reactive protein [Presence] in Serum or Plasma	LOINC	2.77	2.16.840.1.113883.6.1	LC
CRP	14634-0	C reactive protein [Titer] in Serum or Plasma	LOINC	2.77	2.16.840.1.113883.6.1	LC
CRP	1988-5	C reactive protein [Mass/volume] in Serum or Plasma	LOINC	2.77	2.16.840.1.113883.6.1	LC
CRP	30522-7	C reactive protein [Mass/volume] in Serum or Plasma by High sensitivity method	LOINC	2.77	2.16.840.1.113883.6.1	LC
CRP	35648-5	C reactive protein [Quintile] in Serum or Plasma by High sensitivity method	LOINC	2.77	2.16.840.1.113883.6.1	LC
CRP	48421-2	C reactive protein [Mass/volume] in Capillary blood	LOINC	2.77	2.16.840.1.113883.6.1	LC
CRP	71426-1	C reactive protein [Mass/volume] in Blood by High sensitivity method	LOINC	2.77	2.16.840.1.113883.6.1	LC
CRP	76485-2	C reactive protein [Moles/volume] in Serum or Plasma	LOINC	2.77	2.16.840.1.113883.6.1	LC
CRP	76486-0	C reactive protein [Moles/volume] in Serum or Plasma by High sensitivity method	LOINC	2.77	2.16.840.1.113883.6.1	LC
D-DIMER	71427-9	Fibrin D-dimer FEU [Mass/volume] in Blood by Immunoassay	LOINC	2.77	2.16.840.1.113883.6.1	LC
D-DIMER	91556-1	Fibrin D-dimer DDU [Mass/volume] in Blood by Immunoassay	LOINC	2.77	2.16.840.1.113883.6.1	LC
FIBRINOGEN	3255-7	Fibrinogen [Mass/volume] in Platelet poor plasma by Coagulation assay	LOINC	2.77	2.16.840.1.113883.6.1	LC
FIBRINOGEN	97016-0	Fibrinogen [Mass/volume] in Blood by calculation	LOINC	2.77	2.16.840.1.113883.6.1	LC
GLUCOSE	100746-7	Glucose [Moles/volume] in Mixed venous blood	LOINC	2.77	2.16.840.1.113883.6.1	LC
GLUCOSE	14743-9	Glucose [Moles/volume] in Capillary blood by Glucometer	LOINC	2.77	2.16.840.1.113883.6.1	LC
GLUCOSE	14749-6	Glucose [Moles/volume] in Serum or Plasma	LOINC	2.77	2.16.840.1.113883.6.1	LC
GLUCOSE	15074-8	Glucose [Moles/volume] in Blood	LOINC	2.77	2.16.840.1.113883.6.1	LC
GLUCOSE	1547-9	Glucose [Mass/volume] in Serum or Plasma --baseline	LOINC	2.77	2.16.840.1.113883.6.1	LC
GLUCOSE	2339-0	Glucose [Mass/volume] in Blood	LOINC	2.77	2.16.840.1.113883.6.1	LC
GLUCOSE	2340-8	Glucose [Mass/volume] in Blood by Automated test strip	LOINC	2.77	2.16.840.1.113883.6.1	LC
GLUCOSE	2341-6	Glucose [Mass/volume] in Blood by Test strip manual	LOINC	2.77	2.16.840.1.113883.6.1	LC
GLUCOSE	2345-7	Glucose [Mass/volume] in Serum or Plasma	LOINC	2.77	2.16.840.1.113883.6.1	LC
GLUCOSE	32016-8	Glucose [Mass/volume] in Capillary blood	LOINC	2.77	2.16.840.1.113883.6.1	LC
GLUCOSE	39480-9	Glucose [Moles/volume] in Venous blood	LOINC	2.77	2.16.840.1.113883.6.1	LC
GLUCOSE	39481-7	Glucose [Moles/volume] in Arterial blood	LOINC	2.77	2.16.840.1.113883.6.1	LC
GLUCOSE	41651-1	Glucose [Mass/volume] in Arterial blood	LOINC	2.77	2.16.840.1.113883.6.1	LC
GLUCOSE	41652-9	Glucose [Mass/volume] in Venous blood	LOINC	2.77	2.16.840.1.113883.6.1	LC
GLUCOSE	41653-7	Glucose [Mass/volume] in Capillary blood by Glucometer	LOINC	2.77	2.16.840.1.113883.6.1	LC
GLUCOSE	51596-5	Glucose [Moles/volume] in Capillary blood	LOINC	2.77	2.16.840.1.113883.6.1	LC
GLUCOSE	72516-8	Glucose [Moles/volume] in Blood by Automated test strip	LOINC	2.77	2.16.840.1.113883.6.1	LC
GLUCOSE	74774-1	Glucose [Mass/volume] in Serum, Plasma or Blood	LOINC	2.77	2.16.840.1.113883.6.1	LC
GLUCOSE	77135-2	Glucose [Moles/volume] in Serum, Plasma or Blood	LOINC	2.77	2.16.840.1.113883.6.1	LC
HEMOGLOBIN	20509-6	Hemoglobin [Mass/volume] in Blood by calculation	LOINC	2.77	2.16.840.1.113883.6.1	LC
HEMOGLOBIN	30313-1	Hemoglobin [Mass/volume] in Arterial blood	LOINC	2.77	2.16.840.1.113883.6.1	LC
HEMOGLOBIN	30350-3	Hemoglobin [Mass/volume] in Venous blood	LOINC	2.77	2.16.840.1.113883.6.1	LC
HEMOGLOBIN	30351-1	Hemoglobin [Mass/volume] in Mixed venous blood	LOINC	2.77	2.16.840.1.113883.6.1	LC
HEMOGLOBIN	30352-9	Hemoglobin [Mass/volume] in Capillary blood	LOINC	2.77	2.16.840.1.113883.6.1	LC
HEMOGLOBIN	48725-6	Hemoglobin [Mass/volume] in Blood --pre therapeutic phlebotomy	LOINC	2.77	2.16.840.1.113883.6.1	LC
HEMOGLOBIN	55782-7	Hemoglobin [Mass/volume] in Blood by Oximetry	LOINC	2.77	2.16.840.1.113883.6.1	LC
HEMOGLOBIN	59260-0	Hemoglobin [Moles/volume] in Blood	LOINC	2.77	2.16.840.1.113883.6.1	LC
HEMOGLOBIN	718-7	Hemoglobin [Mass/volume] in Blood	LOINC	2.77	2.16.840.1.113883.6.1	LC
HEMOGLOBIN	75928-2	Hemoglobin [Moles/volume] in Arterial blood	LOINC	2.77	2.16.840.1.113883.6.1	LC
HEMOGLOBIN	76768-1	Hemoglobin [Mass/volume] in Mixed venous blood by Oximetry	LOINC	2.77	2.16.840.1.113883.6.1	LC
HEMOGLOBIN	76769-9	Hemoglobin [Mass/volume] in Venous blood by Oximetry	LOINC	2.77	2.16.840.1.113883.6.1	LC
HEMOGLOBIN	93846-4	Hemoglobin [Moles/volume] in Venous blood	LOINC	2.77	2.16.840.1.113883.6.1	LC
HEMOGLOBIN	97556-5	Hemoglobin [Mass/volume] in Capillary blood by Oximetry	LOINC	2.77	2.16.840.1.113883.6.1	LC
LACTIC ACID	14118-4	Lactate	LOINC	2.77	2.16.840.1.113883.6.1	LC
LACTIC ACID	19239-3	Lactate	LOINC	2.77	2.16.840.1.113883.6.1	LC
LACTIC ACID	19240-1	Lactate	LOINC	2.77	2.16.840.1.113883.6.1	LC
LACTIC ACID	2518-9	Lactate	LOINC	2.77	2.16.840.1.113883.6.1	LC
LACTIC ACID	2519-7	Lactate	LOINC	2.77	2.16.840.1.113883.6.1	LC
LACTIC ACID	2524-7	Lactate	LOINC	2.77	2.16.840.1.113883.6.1	LC
LACTIC ACID	30241-4	Lactate	LOINC	2.77	2.16.840.1.113883.6.1	LC
LACTIC ACID	30242-2	Lactate	LOINC	2.77	2.16.840.1.113883.6.1	LC
LACTIC ACID	32132-3	Lactate	LOINC	2.77	2.16.840.1.113883.6.1	LC
LACTIC ACID	32133-1	Lactate	LOINC	2.77	2.16.840.1.113883.6.1	LC
LACTIC ACID	32693-4	Lactate	LOINC	2.77	2.16.840.1.113883.6.1	LC
LACTIC ACID	51829-0	Lactate	LOINC	2.77	2.16.840.1.113883.6.1	LC
LACTIC ACID	59032-3	Lactate	LOINC	2.77	2.16.840.1.113883.6.1	LC
MCHC	28540-3	MCHC [Mass/volume]	LOINC	2.77	2.16.840.1.113883.6.1	LC
MCHC	59467-1	MCHC [Moles/volume]	LOINC	2.77	2.16.840.1.113883.6.1	LC
MCHC	786-4	MCHC [Mass/volume] by Automated count	LOINC	2.77	2.16.840.1.113883.6.1	LC
MCV	30428-7	MCV [Entitic volume]	LOINC	2.77	2.16.840.1.113883.6.1	LC
MCV	787-2	MCV [Entitic volume] by Automated count	LOINC	2.77	2.16.840.1.113883.6.1	LC
PLT	13056-7	Platelets [#/volume] in Plasma by Automated count	LOINC	2.77	2.16.840.1.113883.6.1	LC
PLT	26515-7	Platelets [#/volume] in Blood	LOINC	2.77	2.16.840.1.113883.6.1	LC
PLT	26516-5	Platelets [#/volume] in Plasma	LOINC	2.77	2.16.840.1.113883.6.1	LC
PLT	74464-9	Platelets [#/volume] in Capillary blood by Manual count	LOINC	2.77	2.16.840.1.113883.6.1	LC
PLT	777-3	Platelets [#/volume] in Blood by Automated count	LOINC	2.77	2.16.840.1.113883.6.1	LC
PLT	778-1	Platelets [#/volume] in Blood by Manual count	LOINC	2.77	2.16.840.1.113883.6.1	LC
PLT	97995-5	Platelets [#/volume] in Blood by Automated count.optical	LOINC	2.77	2.16.840.1.113883.6.1	LC
PREALBUMIN	14338-8	Prealbumin [Mass/volume] in Serum or Plasma	LOINC	2.77	2.16.840.1.113883.6.1	LC
PREALBUMIN	46130-1	Prealbumin [Mass/volume] in Serum or Plasma by Nephelometry	LOINC	2.77	2.16.840.1.113883.6.1	LC
PREALBUMIN	6793-4	Prealbumin [Mass/volume] in Serum or Plasma by Immunoassay	LOINC	2.77	2.16.840.1.113883.6.1	LC
PREALBUMIN	77192-3	Prealbumin [Moles/volume] in Serum or Plasma	LOINC	2.77	2.16.840.1.113883.6.1	LC
PROTEIN TOTAL	2885-2	Protein [Mass/volume] in Serum or Plasma	LOINC	2.77	2.16.840.1.113883.6.1	LC
PT	46417-2	Prothrombin time (PT) in Capillary blood by Coagulation assay	LOINC	2.77	2.16.840.1.113883.6.1	LC
PT	5902-2	Prothrombin time (PT)	LOINC	2.77	2.16.840.1.113883.6.1	LC
PT	5964-2	Prothrombin time (PT) in Blood by Coagulation assay	LOINC	2.77	2.16.840.1.113883.6.1	LC
PTT	3173-2	aPTT in Blood by Coagulation assay	LOINC	2.77	2.16.840.1.113883.6.1	LC
RDW-SD	21000-5	Erythrocyte distribution width [Entitic volume] by Automated count	LOINC	2.77	2.16.840.1.113883.6.1	LC
RDW-SD	30384-2	Erythrocyte distribution width [Entitic volume]	LOINC	2.77	2.16.840.1.113883.6.1	LC
RDW-CV	30385-9	Erythrocyte distribution width [Ratio]	LOINC	2.77	2.16.840.1.113883.6.1	LC
RDW-CV	788-0	Erythrocyte distribution width [Ratio] by Automated count	LOINC	2.77	2.16.840.1.113883.6.1	LC
SERUM ALBUMIN	1751-7	Albumin [Mass/volume] in Serum or Plasma	LOINC	2.77	2.16.840.1.113883.6.1	LC
SERUM ALBUMIN	2862-1	Albumin [Mass/volume] in Serum or Plasma by Electrophoresis	LOINC	2.77	2.16.840.1.113883.6.1	LC
SERUM ALBUMIN	54347-0	Albumin [Moles/volume] in Serum or Plasma	LOINC	2.77	2.16.840.1.113883.6.1	LC
SODIUM	2947-0	Sodium [Moles/volume] in Blood	LOINC	2.77	2.16.840.1.113883.6.1	LC
SODIUM	2951-2	Sodium [Moles/volume] in Serum or Plasma	LOINC	2.77	2.16.840.1.113883.6.1	LC
SODIUM	32717-1	Sodium [Moles/volume] in Arterial blood	LOINC	2.77	2.16.840.1.113883.6.1	LC
SODIUM	39791-9	Sodium [Moles/volume] in Venous blood	LOINC	2.77	2.16.840.1.113883.6.1	LC
SODIUM	39792-7	Sodium [Moles/volume] in Capillary blood	LOINC	2.77	2.16.840.1.113883.6.1	LC
SODIUM	41657-8	Sodium [Moles/volume] in Mixed venous blood	LOINC	2.77	2.16.840.1.113883.6.1	LC
SODIUM	77139-4	Sodium [Moles/volume] in Serum, Plasma or Blood	LOINC	2.77	2.16.840.1.113883.6.1	LC
TYPE/SCREEN (ABO/Rh/Ab Scrn)	882-1	ABO and Rh group [Type] in Blood	LOINC	2.77	2.16.840.1.113883.6.1	LC
TYPE/SCREEN (ABO/Rh/Ab Scrn)	882-1	ABO and Rh group [Type] in Blood	LOINC	2.77	2.16.840.1.113883.6.1	LC
TYPE/SCREEN (ABO/Rh/Ab Scrn)	883-9	ABO group [Type] in Blood	LOINC	2.77	2.16.840.1.113883.6.1	LC
URIC ACID	14933-6	Urate [Moles/volume] in Serum or Plasma	LOINC	2.77	2.16.840.1.113883.6.1	LC
URIC ACID	3084-1	Urate [Mass/volume] in Serum or Plasma	LOINC	2.77	2.16.840.1.113883.6.1	LC
URIC ACID	98981-4	Urate [Mass/volume] in Blood	LOINC	2.77	2.16.840.1.113883.6.1	LC
WBC	26464-8	Leukocytes [#/volume] in Blood	LOINC	2.77	2.16.840.1.113883.6.1	LC
WBC	49498-9	Leukocytes [#/volume] in Blood by Estimate	LOINC	2.77	2.16.840.1.113883.6.1	LC
WBC	6690-2	Leukocytes [#/volume] in Blood by Automated count	LOINC	2.77	2.16.840.1.113883.6.1	LC
WBC	804-5	Leukocytes [#/volume] in Blood by Manual count	LOINC	2.77	2.16.840.1.113883.6.1	LC
ALT	1742-6	Alanine aminotransferase [Enzymatic activity/volume] in Serum or Plasma	LOINC	2.77	2.16.840.1.113883.6.1	LC
ALT	76625-3	Alanine aminotransferase [Enzymatic activity/volume] in Blood	LOINC	2.77	2.16.840.1.113883.6.1	LC
ALT	77144-4	Alanine aminotransferase [Enzymatic activity/volume] in Serum, Plasma or Blood	LOINC	2.77	2.16.840.1.113883.6.1	LC
AST	1920-8	Aspartate aminotransferase [Enzymatic activity/volume] in Serum or Plasma	LOINC	2.77	2.16.840.1.113883.6.1	LC
AST	27344-1	Aspartate aminotransferase [Presence] in Serum or Plasma	LOINC	2.77	2.16.840.1.113883.6.1	LC
ESR	18184-2	Erythrocyte sedimentation rate by 2H Westergren method	LOINC	2.77	2.16.840.1.113883.6.1	LC
ESR	30341-2	Erythrocyte sedimentation rate	LOINC	2.77	2.16.840.1.113883.6.1	LC
ESR	43402-7	Erythrocyte sedimentation rate by 15 minute reading	LOINC	2.77	2.16.840.1.113883.6.1	LC
ESR	4537-7	Erythrocyte sedimentation rate by Westergren method	LOINC	2.77	2.16.840.1.113883.6.1	LC
ESR	4538-5	Erythrocyte sedimentation rate by Wintrobe method	LOINC	2.77	2.16.840.1.113883.6.1	LC
ESR	82477-1	Erythrocyte sedimentation rate by Photometric method	LOINC	2.77	2.16.840.1.113883.6.1	LC
ESR	4539-3	Erythrocyte sedimentation rate Zeta by Zetafuge	LOINC	2.77	2.16.840.1.113883.6.1	LC
ALT	1743-4	Alanine aminotransferase [Enzymatic activity/volume] in Serum or Plasma by With P-5'-P	LOINC	2.77	2.16.840.1.113883.6.1	LC
ALT	1744-2	Alanine aminotransferase [Enzymatic activity/volume] in Serum or Plasma by No addition of P-5'-P	LOINC	2.77	2.16.840.1.113883.6.1	LC
AST	30239-8	Aspartate aminotransferase [Enzymatic activity/volume] in Serum or Plasma by With P-5'-P	LOINC	2.77	2.16.840.1.113883.6.1	LC
AST	88112-8	Aspartate aminotransferase [Enzymatic activity/volume] in Serum or Plasma by No addition of P-5'-P	LOINC	2.77	2.16.840.1.113883.6.1	LC
CONGESTIVE_HEART_FAILURE_FLAG	I09.9	Elixhauser comorbidity	ICD-10		2.16.840.1.113883.6.90
CONGESTIVE_HEART_FAILURE_FLAG	I11.0	Elixhauser comorbidity	ICD-10		2.16.840.1.113883.6.90
CONGESTIVE_HEART_FAILURE_FLAG	I13.0	Elixhauser comorbidity	ICD-10		2.16.840.1.113883.6.90
CONGESTIVE_HEART_FAILURE_FLAG	I13.2	Elixhauser comorbidity	ICD-10		2.16.840.1.113883.6.90
CONGESTIVE_HEART_FAILURE_FLAG	I25.5	Elixhauser comorbidity	ICD-10		2.16.840.1.113883.6.90
CONGESTIVE_HEART_FAILURE_FLAG	I42.0	Elixhauser comorbidity	ICD-10		2.16.840.1.113883.6.90
CONGESTIVE_HEART_FAILURE_FLAG	I42.5	Elixhauser comorbidity	ICD-10		2.16.840.1.113883.6.90
CONGESTIVE_HEART_FAILURE_FLAG	I42.6	Elixhauser comorbidity	ICD-10		2.16.840.1.113883.6.90
CONGESTIVE_HEART_FAILURE_FLAG	I42.7	Elixhauser comorbidity	ICD-10		2.16.840.1.113883.6.90
CONGESTIVE_HEART_FAILURE_FLAG	I42.8	Elixhauser comorbidity	ICD-10		2.16.840.1.113883.6.90
CONGESTIVE_HEART_FAILURE_FLAG	I42.9	Elixhauser comorbidity	ICD-10		2.16.840.1.113883.6.90
CONGESTIVE_HEART_FAILURE_FLAG	I43.*	Elixhauser comorbidity	ICD-10		2.16.840.1.113883.6.90
CONGESTIVE_HEART_FAILURE_FLAG	I50.*	Elixhauser comorbidity	ICD-10		2.16.840.1.113883.6.90
CONGESTIVE_HEART_FAILURE_FLAG	P29.0	Elixhauser comorbidity	ICD-10		2.16.840.1.113883.6.90
CARDIAC_ARRHYTHMIA_FLAG	I44.1	Elixhauser comorbidity	ICD-10		2.16.840.1.113883.6.90
CARDIAC_ARRHYTHMIA_FLAG	I44.2	Elixhauser comorbidity	ICD-10		2.16.840.1.113883.6.90
CARDIAC_ARRHYTHMIA_FLAG	I44.3	Elixhauser comorbidity	ICD-10		2.16.840.1.113883.6.90
CARDIAC_ARRHYTHMIA_FLAG	I45.6	Elixhauser comorbidity	ICD-10		2.16.840.1.113883.6.90
CARDIAC_ARRHYTHMIA_FLAG	I45.9	Elixhauser comorbidity	ICD-10		2.16.840.1.113883.6.90
CARDIAC_ARRHYTHMIA_FLAG	I47.*	Elixhauser comorbidity	ICD-10		2.16.840.1.113883.6.90
CARDIAC_ARRHYTHMIA_FLAG	I48.*	Elixhauser comorbidity	ICD-10		2.16.840.1.113883.6.90
CARDIAC_ARRHYTHMIA_FLAG	I49.*	Elixhauser comorbidity	ICD-10		2.16.840.1.113883.6.90
CARDIAC_ARRHYTHMIA_FLAG	R00.0	Elixhauser comorbidity	ICD-10		2.16.840.1.113883.6.90
CARDIAC_ARRHYTHMIA_FLAG	R00.1	Elixhauser comorbidity	ICD-10		2.16.840.1.113883.6.90
CARDIAC_ARRHYTHMIA_FLAG	R00.8	Elixhauser comorbidity	ICD-10		2.16.840.1.113883.6.90
CARDIAC_ARRHYTHMIA_FLAG	T82.1	Elixhauser comorbidity	ICD-10		2.16.840.1.113883.6.90
CARDIAC_ARRHYTHMIA_FLAG	Z45.0	Elixhauser comorbidity	ICD-10		2.16.840.1.113883.6.90
CARDIAC_ARRHYTHMIA_FLAG	Z95.0	Elixhauser comorbidity	ICD-10		2.16.840.1.113883.6.90
VALVULAR_DISEASE_FLAG	A52	Elixhauser comorbidity	ICD-10		2.16.840.1.113883.6.90
VALVULAR_DISEASE_FLAG	I05.*	Elixhauser comorbidity	ICD-10		2.16.840.1.113883.6.90
VALVULAR_DISEASE_FLAG	I06.*	Elixhauser comorbidity	ICD-10		2.16.840.1.113883.6.90
VALVULAR_DISEASE_FLAG	I07.*	Elixhauser comorbidity	ICD-10		2.16.840.1.113883.6.90
VALVULAR_DISEASE_FLAG	I08.*	Elixhauser comorbidity	ICD-10		2.16.840.1.113883.6.90
VALVULAR_DISEASE_FLAG	I09.1	Elixhauser comorbidity	ICD-10		2.16.840.1.113883.6.90
VALVULAR_DISEASE_FLAG	I09.8	Elixhauser comorbidity	ICD-10		2.16.840.1.113883.6.90
VALVULAR_DISEASE_FLAG	I34.*	Elixhauser comorbidity	ICD-10		2.16.840.1.113883.6.90
VALVULAR_DISEASE_FLAG	I35.*	Elixhauser comorbidity	ICD-10		2.16.840.1.113883.6.90
VALVULAR_DISEASE_FLAG	I36.*	Elixhauser comorbidity	ICD-10		2.16.840.1.113883.6.90
VALVULAR_DISEASE_FLAG	I37.*	Elixhauser comorbidity	ICD-10		2.16.840.1.113883.6.90
VALVULAR_DISEASE_FLAG	I38.*	Elixhauser comorbidity	ICD-10		2.16.840.1.113883.6.90
VALVULAR_DISEASE_FLAG	I39.*	Elixhauser comorbidity	ICD-10		2.16.840.1.113883.6.90
VALVULAR_DISEASE_FLAG	Q23.0	Elixhauser comorbidity	ICD-10		2.16.840.1.113883.6.90
VALVULAR_DISEASE_FLAG	Q23.1	Elixhauser comorbidity	ICD-10		2.16.840.1.113883.6.90
VALVULAR_DISEASE_FLAG	Q23.2	Elixhauser comorbidity	ICD-10		2.16.840.1.113883.6.90
VALVULAR_DISEASE_FLAG	Q23.3	Elixhauser comorbidity	ICD-10		2.16.840.1.113883.6.90
VALVULAR_DISEASE_FLAG	Z95.2	Elixhauser comorbidity	ICD-10		2.16.840.1.113883.6.90
VALVULAR_DISEASE_FLAG	Z95.3	Elixhauser comorbidity	ICD-10		2.16.840.1.113883.6.90
VALVULAR_DISEASE_FLAG	Z95.4	Elixhauser comorbidity	ICD-10		2.16.840.1.113883.6.90
PULM_CIRC_DISORDERS_FLAG	I26.*	Elixhauser comorbidity	ICD-10		2.16.840.1.113883.6.90
PULM_CIRC_DISORDERS_FLAG	I27.*	Elixhauser comorbidity	ICD-10		2.16.840.1.113883.6.90
PULM_CIRC_DISORDERS_FLAG	I28.0	Elixhauser comorbidity	ICD-10		2.16.840.1.113883.6.90
PULM_CIRC_DISORDERS_FLAG	I28.8	Elixhauser comorbidity	ICD-10		2.16.840.1.113883.6.90
PULM_CIRC_DISORDERS_FLAG	I28.9	Elixhauser comorbidity	ICD-10		2.16.840.1.113883.6.90
PERIPHERAL_VASC_DISEASE_FLAG	I70.*	Elixhauser comorbidity	ICD-10		2.16.840.1.113883.6.90
PERIPHERAL_VASC_DISEASE_FLAG	I71.*	Elixhauser comorbidity	ICD-10		2.16.840.1.113883.6.90
PERIPHERAL_VASC_DISEASE_FLAG	I73.1	Elixhauser comorbidity	ICD-10		2.16.840.1.113883.6.90
PERIPHERAL_VASC_DISEASE_FLAG	I73.8	Elixhauser comorbidity	ICD-10		2.16.840.1.113883.6.90
PERIPHERAL_VASC_DISEASE_FLAG	I73.9	Elixhauser comorbidity	ICD-10		2.16.840.1.113883.6.90
PERIPHERAL_VASC_DISEASE_FLAG	I77.1	Elixhauser comorbidity	ICD-10		2.16.840.1.113883.6.90
PERIPHERAL_VASC_DISEASE_FLAG	I79.0	Elixhauser comorbidity	ICD-10		2.16.840.1.113883.6.90
PERIPHERAL_VASC_DISEASE_FLAG	I79.2	Elixhauser comorbidity	ICD-10		2.16.840.1.113883.6.90
PERIPHERAL_VASC_DISEASE_FLAG	K55.1	Elixhauser comorbidity	ICD-10		2.16.840.1.113883.6.90
PERIPHERAL_VASC_DISEASE_FLAG	K55.8	Elixhauser comorbidity	ICD-10		2.16.840.1.113883.6.90
PERIPHERAL_VASC_DISEASE_FLAG	K55.9	Elixhauser comorbidity	ICD-10		2.16.840.1.113883.6.90
PERIPHERAL_VASC_DISEASE_FLAG	Z95.8	Elixhauser comorbidity	ICD-10		2.16.840.1.113883.6.90
PERIPHERAL_VASC_DISEASE_FLAG	Z95.9	Elixhauser comorbidity	ICD-10		2.16.840.1.113883.6.90
HYPERTENSION_UNCOMPLICATED_FLAG	I10.*	Elixhauser comorbidity	ICD-10		2.16.840.1.113883.6.90
HYPERTENSION_COMPLICATED_FLAG	I11.*	Elixhauser comorbidity	ICD-10		2.16.840.1.113883.6.90
HYPERTENSION_COMPLICATED_FLAG	I12.*	Elixhauser comorbidity	ICD-10		2.16.840.1.113883.6.90
HYPERTENSION_COMPLICATED_FLAG	I13.*	Elixhauser comorbidity	ICD-10		2.16.840.1.113883.6.90
HYPERTENSION_COMPLICATED_FLAG	I15.*	Elixhauser comorbidity	ICD-10		2.16.840.1.113883.6.90
PARALYSIS_FLAG	G04.1	Elixhauser comorbidity	ICD-10		2.16.840.1.113883.6.90
PARALYSIS_FLAG	G11.4	Elixhauser comorbidity	ICD-10		2.16.840.1.113883.6.90
PARALYSIS_FLAG	G80.1	Elixhauser comorbidity	ICD-10		2.16.840.1.113883.6.90
PARALYSIS_FLAG	G80.2	Elixhauser comorbidity	ICD-10		2.16.840.1.113883.6.90
PARALYSIS_FLAG	G81.*	Elixhauser comorbidity	ICD-10		2.16.840.1.113883.6.90
PARALYSIS_FLAG	G82.*	Elixhauser comorbidity	ICD-10		2.16.840.1.113883.6.90
PARALYSIS_FLAG	G83.0	Elixhauser comorbidity	ICD-10		2.16.840.1.113883.6.90
PARALYSIS_FLAG	G83.1	Elixhauser comorbidity	ICD-10		2.16.840.1.113883.6.90
PARALYSIS_FLAG	G83.10	Elixhauser comorbidity	ICD-10		2.16.840.1.113883.6.90
PARALYSIS_FLAG	G83.11	Elixhauser comorbidity	ICD-10		2.16.840.1.113883.6.90
PARALYSIS_FLAG	G83.12	Elixhauser comorbidity	ICD-10		2.16.840.1.113883.6.90
PARALYSIS_FLAG	G83.14	Elixhauser comorbidity	ICD-10		2.16.840.1.113883.6.90
PARALYSIS_FLAG	G83.2	Elixhauser comorbidity	ICD-10		2.16.840.1.113883.6.90
PARALYSIS_FLAG	G83.20	Elixhauser comorbidity	ICD-10		2.16.840.1.113883.6.90
PARALYSIS_FLAG	G83.21	Elixhauser comorbidity	ICD-10		2.16.840.1.113883.6.90
PARALYSIS_FLAG	G83.22	Elixhauser comorbidity	ICD-10		2.16.840.1.113883.6.90
PARALYSIS_FLAG	G83.23	Elixhauser comorbidity	ICD-10		2.16.840.1.113883.6.90
PARALYSIS_FLAG	G83.24	Elixhauser comorbidity	ICD-10		2.16.840.1.113883.6.90
PARALYSIS_FLAG	G83.3	Elixhauser comorbidity	ICD-10		2.16.840.1.113883.6.90
PARALYSIS_FLAG	G83.30	Elixhauser comorbidity	ICD-10		2.16.840.1.113883.6.90
PARALYSIS_FLAG	G83.31	Elixhauser comorbidity	ICD-10		2.16.840.1.113883.6.90
PARALYSIS_FLAG	G83.32	Elixhauser comorbidity	ICD-10		2.16.840.1.113883.6.90
PARALYSIS_FLAG	G83.33	Elixhauser comorbidity	ICD-10		2.16.840.1.113883.6.90
PARALYSIS_FLAG	G83.34	Elixhauser comorbidity	ICD-10		2.16.840.1.113883.6.90
PARALYSIS_FLAG	G83.4	Elixhauser comorbidity	ICD-10		2.16.840.1.113883.6.90
PARALYSIS_FLAG	G83.9	Elixhauser comorbidity	ICD-10		2.16.840.1.113883.6.90
OTHER_NEURO_DISORDERS_FLAG	G10.*	Elixhauser comorbidity	ICD-10		2.16.840.1.113883.6.90
OTHER_NEURO_DISORDERS_FLAG	G11.*	Elixhauser comorbidity	ICD-10		2.16.840.1.113883.6.90
OTHER_NEURO_DISORDERS_FLAG	G12.*	Elixhauser comorbidity	ICD-10		2.16.840.1.113883.6.90
OTHER_NEURO_DISORDERS_FLAG	G13.*	Elixhauser comorbidity	ICD-10		2.16.840.1.113883.6.90
OTHER_NEURO_DISORDERS_FLAG	G20.*	Elixhauser comorbidity	ICD-10		2.16.840.1.113883.6.90
OTHER_NEURO_DISORDERS_FLAG	G21.*	Elixhauser comorbidity	ICD-10		2.16.840.1.113883.6.90
OTHER_NEURO_DISORDERS_FLAG	G22.*	Elixhauser comorbidity	ICD-10		2.16.840.1.113883.6.90
OTHER_NEURO_DISORDERS_FLAG	G25.4	Elixhauser comorbidity	ICD-10		2.16.840.1.113883.6.90
OTHER_NEURO_DISORDERS_FLAG	G25.5	Elixhauser comorbidity	ICD-10		2.16.840.1.113883.6.90
OTHER_NEURO_DISORDERS_FLAG	G31.2	Elixhauser comorbidity	ICD-10		2.16.840.1.113883.6.90
OTHER_NEURO_DISORDERS_FLAG	G31.8	Elixhauser comorbidity	ICD-10		2.16.840.1.113883.6.90
OTHER_NEURO_DISORDERS_FLAG	G31.9	Elixhauser comorbidity	ICD-10		2.16.840.1.113883.6.90
OTHER_NEURO_DISORDERS_FLAG	G32.*	Elixhauser comorbidity	ICD-10		2.16.840.1.113883.6.90
OTHER_NEURO_DISORDERS_FLAG	G35.*	Elixhauser comorbidity	ICD-10		2.16.840.1.113883.6.90
OTHER_NEURO_DISORDERS_FLAG	G36.*	Elixhauser comorbidity	ICD-10		2.16.840.1.113883.6.90
OTHER_NEURO_DISORDERS_FLAG	G37.*	Elixhauser comorbidity	ICD-10		2.16.840.1.113883.6.90
OTHER_NEURO_DISORDERS_FLAG	G40.*	Elixhauser comorbidity	ICD-10		2.16.840.1.113883.6.90
OTHER_NEURO_DISORDERS_FLAG	G41.*	Elixhauser comorbidity	ICD-10		2.16.840.1.113883.6.90
OTHER_NEURO_DISORDERS_FLAG	G93.1	Elixhauser comorbidity	ICD-10		2.16.840.1.113883.6.90
OTHER_NEURO_DISORDERS_FLAG	G93.4	Elixhauser comorbidity	ICD-10		2.16.840.1.113883.6.90
OTHER_NEURO_DISORDERS_FLAG	R47.0	Elixhauser comorbidity	ICD-10		2.16.840.1.113883.6.90
OTHER_NEURO_DISORDERS_FLAG	R56.*	Elixhauser comorbidity	ICD-10		2.16.840.1.113883.6.90
CHRONIC_PULM_DIS_FLAG	I27.8	Elixhauser comorbidity	ICD-10		2.16.840.1.113883.6.90
CHRONIC_PULM_DIS_FLAG	I27.9	Elixhauser comorbidity	ICD-10		2.16.840.1.113883.6.90
CHRONIC_PULM_DIS_FLAG	J40*	Elixhauser comorbidity	ICD-10		2.16.840.1.113883.6.90
CHRONIC_PULM_DIS_FLAG	J41.*	Elixhauser comorbidity	ICD-10		2.16.840.1.113883.6.90
CHRONIC_PULM_DIS_FLAG	J42*	Elixhauser comorbidity	ICD-10		2.16.840.1.113883.6.90
CHRONIC_PULM_DIS_FLAG	J43.*	Elixhauser comorbidity	ICD-10		2.16.840.1.113883.6.90
CHRONIC_PULM_DIS_FLAG	J44.*	Elixhauser comorbidity	ICD-10		2.16.840.1.113883.6.90
CHRONIC_PULM_DIS_FLAG	J45.*	Elixhauser comorbidity	ICD-10		2.16.840.1.113883.6.90
CHRONIC_PULM_DIS_FLAG	J47.*	Elixhauser comorbidity	ICD-10		2.16.840.1.113883.6.90
CHRONIC_PULM_DIS_FLAG	J60*	Elixhauser comorbidity	ICD-10		2.16.840.1.113883.6.90
CHRONIC_PULM_DIS_FLAG	J61*	Elixhauser comorbidity	ICD-10		2.16.840.1.113883.6.90
CHRONIC_PULM_DIS_FLAG	J62.*	Elixhauser comorbidity	ICD-10		2.16.840.1.113883.6.90
CHRONIC_PULM_DIS_FLAG	J63.*	Elixhauser comorbidity	ICD-10		2.16.840.1.113883.6.90
CHRONIC_PULM_DIS_FLAG	J64*	Elixhauser comorbidity	ICD-10		2.16.840.1.113883.6.90
CHRONIC_PULM_DIS_FLAG	J65*	Elixhauser comorbidity	ICD-10		2.16.840.1.113883.6.90
CHRONIC_PULM_DIS_FLAG	J66.*	Elixhauser comorbidity	ICD-10		2.16.840.1.113883.6.90
CHRONIC_PULM_DIS_FLAG	J67.*	Elixhauser comorbidity	ICD-10		2.16.840.1.113883.6.90
CHRONIC_PULM_DIS_FLAG	J68.4	Elixhauser comorbidity	ICD-10		2.16.840.1.113883.6.90
CHRONIC_PULM_DIS_FLAG	J70.1	Elixhauser comorbidity	ICD-10		2.16.840.1.113883.6.90
CHRONIC_PULM_DIS_FLAG	J70.3	Elixhauser comorbidity	ICD-10		2.16.840.1.113883.6.90
DIABETES_UNCOMPLICATED_FLAG	E10.0	Elixhauser comorbidity	ICD-10		2.16.840.1.113883.6.90
DIABETES_UNCOMPLICATED_FLAG	E10.1*	Elixhauser comorbidity	ICD-10		2.16.840.1.113883.6.90
DIABETES_UNCOMPLICATED_FLAG	E10.9	Elixhauser comorbidity	ICD-10		2.16.840.1.113883.6.90
DIABETES_UNCOMPLICATED_FLAG	E11.0*	Elixhauser comorbidity	ICD-10		2.16.840.1.113883.6.90
DIABETES_UNCOMPLICATED_FLAG	E11.1*	Elixhauser comorbidity	ICD-10		2.16.840.1.113883.6.90
DIABETES_UNCOMPLICATED_FLAG	E11.9	Elixhauser comorbidity	ICD-10		2.16.840.1.113883.6.90
DIABETES_UNCOMPLICATED_FLAG	E12.0*	Elixhauser comorbidity	ICD-10		2.16.840.1.113883.6.90
DIABETES_UNCOMPLICATED_FLAG	E12.1*	Elixhauser comorbidity	ICD-10		2.16.840.1.113883.6.90
DIABETES_UNCOMPLICATED_FLAG	E12.9	Elixhauser comorbidity	ICD-10		2.16.840.1.113883.6.90
DIABETES_UNCOMPLICATED_FLAG	E13.0*	Elixhauser comorbidity	ICD-10		2.16.840.1.113883.6.90
DIABETES_UNCOMPLICATED_FLAG	E13.1*	Elixhauser comorbidity	ICD-10		2.16.840.1.113883.6.90
DIABETES_UNCOMPLICATED_FLAG	E13.9	Elixhauser comorbidity	ICD-10		2.16.840.1.113883.6.90
DIABETES_UNCOMPLICATED_FLAG	E14.0*	Elixhauser comorbidity	ICD-10		2.16.840.1.113883.6.90
DIABETES_UNCOMPLICATED_FLAG	E14.1*	Elixhauser comorbidity	ICD-10		2.16.840.1.113883.6.90
DIABETES_UNCOMPLICATED_FLAG	E14.9	Elixhauser comorbidity	ICD-10		2.16.840.1.113883.6.90
DIABETES_COMPLICATED_FLAG	E10.2*	Elixhauser comorbidity	ICD-10		2.16.840.1.113883.6.90
DIABETES_COMPLICATED_FLAG	E10.3*	Elixhauser comorbidity	ICD-10		2.16.840.1.113883.6.90
DIABETES_COMPLICATED_FLAG	E10.4*	Elixhauser comorbidity	ICD-10		2.16.840.1.113883.6.90
DIABETES_COMPLICATED_FLAG	E10.5*	Elixhauser comorbidity	ICD-10		2.16.840.1.113883.6.90
DIABETES_COMPLICATED_FLAG	E10.6*	Elixhauser comorbidity	ICD-10		2.16.840.1.113883.6.90
DIABETES_COMPLICATED_FLAG	E10.7*	Elixhauser comorbidity	ICD-10		2.16.840.1.113883.6.90
DIABETES_COMPLICATED_FLAG	E10.8	Elixhauser comorbidity	ICD-10		2.16.840.1.113883.6.90
DIABETES_COMPLICATED_FLAG	E11.2*	Elixhauser comorbidity	ICD-10		2.16.840.1.113883.6.90
DIABETES_COMPLICATED_FLAG	E11.3*	Elixhauser comorbidity	ICD-10		2.16.840.1.113883.6.90
DIABETES_COMPLICATED_FLAG	E11.4*	Elixhauser comorbidity	ICD-10		2.16.840.1.113883.6.90
DIABETES_COMPLICATED_FLAG	E11.5*	Elixhauser comorbidity	ICD-10		2.16.840.1.113883.6.90
DIABETES_COMPLICATED_FLAG	E11.6*	Elixhauser comorbidity	ICD-10		2.16.840.1.113883.6.90
DIABETES_COMPLICATED_FLAG	E11.7*	Elixhauser comorbidity	ICD-10		2.16.840.1.113883.6.90
DIABETES_COMPLICATED_FLAG	E11.8	Elixhauser comorbidity	ICD-10		2.16.840.1.113883.6.90
DIABETES_COMPLICATED_FLAG	E12.2*	Elixhauser comorbidity	ICD-10		2.16.840.1.113883.6.90
DIABETES_COMPLICATED_FLAG	E12.3*	Elixhauser comorbidity	ICD-10		2.16.840.1.113883.6.90
DIABETES_COMPLICATED_FLAG	E12.4*	Elixhauser comorbidity	ICD-10		2.16.840.1.113883.6.90
DIABETES_COMPLICATED_FLAG	E12.5*	Elixhauser comorbidity	ICD-10		2.16.840.1.113883.6.90
DIABETES_COMPLICATED_FLAG	E12.6*	Elixhauser comorbidity	ICD-10		2.16.840.1.113883.6.90
DIABETES_COMPLICATED_FLAG	E12.7*	Elixhauser comorbidity	ICD-10		2.16.840.1.113883.6.90
DIABETES_COMPLICATED_FLAG	E12.8	Elixhauser comorbidity	ICD-10		2.16.840.1.113883.6.90
DIABETES_COMPLICATED_FLAG	E13.2*	Elixhauser comorbidity	ICD-10		2.16.840.1.113883.6.90
DIABETES_COMPLICATED_FLAG	E13.3*	Elixhauser comorbidity	ICD-10		2.16.840.1.113883.6.90
DIABETES_COMPLICATED_FLAG	E13.4*	Elixhauser comorbidity	ICD-10		2.16.840.1.113883.6.90
DIABETES_COMPLICATED_FLAG	E13.5*	Elixhauser comorbidity	ICD-10		2.16.840.1.113883.6.90
DIABETES_COMPLICATED_FLAG	E13.6*	Elixhauser comorbidity	ICD-10		2.16.840.1.113883.6.90
DIABETES_COMPLICATED_FLAG	E13.7*	Elixhauser comorbidity	ICD-10		2.16.840.1.113883.6.90
DIABETES_COMPLICATED_FLAG	E13.8	Elixhauser comorbidity	ICD-10		2.16.840.1.113883.6.90
DIABETES_COMPLICATED_FLAG	E14.2*	Elixhauser comorbidity	ICD-10		2.16.840.1.113883.6.90
DIABETES_COMPLICATED_FLAG	E14.3*	Elixhauser comorbidity	ICD-10		2.16.840.1.113883.6.90
DIABETES_COMPLICATED_FLAG	E14.4*	Elixhauser comorbidity	ICD-10		2.16.840.1.113883.6.90
DIABETES_COMPLICATED_FLAG	E14.5*	Elixhauser comorbidity	ICD-10		2.16.840.1.113883.6.90
DIABETES_COMPLICATED_FLAG	E14.6*	Elixhauser comorbidity	ICD-10		2.16.840.1.113883.6.90
DIABETES_COMPLICATED_FLAG	E14.7*	Elixhauser comorbidity	ICD-10		2.16.840.1.113883.6.90
DIABETES_COMPLICATED_FLAG	E14.8	Elixhauser comorbidity	ICD-10		2.16.840.1.113883.6.90
HYPOTHYROIDISM_FLAG	E00.*	Elixhauser comorbidity	ICD-10		2.16.840.1.113883.6.90
HYPOTHYROIDISM_FLAG	E01.*	Elixhauser comorbidity	ICD-10		2.16.840.1.113883.6.90
HYPOTHYROIDISM_FLAG	E02.*	Elixhauser comorbidity	ICD-10		2.16.840.1.113883.6.90
HYPOTHYROIDISM_FLAG	E03.*	Elixhauser comorbidity	ICD-10		2.16.840.1.113883.6.90
HYPOTHYROIDISM_FLAG	E89.0	Elixhauser comorbidity	ICD-10		2.16.840.1.113883.6.90
RENAL_FAILURE_FLAG	I12.0	Elixhauser comorbidity	ICD-10		2.16.840.1.113883.6.90
RENAL_FAILURE_FLAG	I13.1	Elixhauser comorbidity	ICD-10		2.16.840.1.113883.6.90
RENAL_FAILURE_FLAG	N18.*	Elixhauser comorbidity	ICD-10		2.16.840.1.113883.6.90
RENAL_FAILURE_FLAG	N19.*	Elixhauser comorbidity	ICD-10		2.16.840.1.113883.6.90
RENAL_FAILURE_FLAG	N25.0	Elixhauser comorbidity	ICD-10		2.16.840.1.113883.6.90
RENAL_FAILURE_FLAG	Z49.0	Elixhauser comorbidity	ICD-10		2.16.840.1.113883.6.90
RENAL_FAILURE_FLAG	Z49.01	Elixhauser comorbidity	ICD-10		2.16.840.1.113883.6.90
RENAL_FAILURE_FLAG	Z49.02	Elixhauser comorbidity	ICD-10		2.16.840.1.113883.6.90
RENAL_FAILURE_FLAG	Z49.2	Elixhauser comorbidity	ICD-10		2.16.840.1.113883.6.90
RENAL_FAILURE_FLAG	Z94.0	Elixhauser comorbidity	ICD-10		2.16.840.1.113883.6.90
RENAL_FAILURE_FLAG	Z99.2	Elixhauser comorbidity	ICD-10		2.16.840.1.113883.6.90
LIVER_DISEASE_FLAG	B18.*	Elixhauser comorbidity	ICD-10		2.16.840.1.113883.6.90
LIVER_DISEASE_FLAG	I85.*	Elixhauser comorbidity	ICD-10		2.16.840.1.113883.6.90
LIVER_DISEASE_FLAG	I86.4	Elixhauser comorbidity	ICD-10		2.16.840.1.113883.6.90
LIVER_DISEASE_FLAG	I98.2	Elixhauser comorbidity	ICD-10		2.16.840.1.113883.6.90
LIVER_DISEASE_FLAG	K70.*	Elixhauser comorbidity	ICD-10		2.16.840.1.113883.6.90
LIVER_DISEASE_FLAG	K71.1	Elixhauser comorbidity	ICD-10		2.16.840.1.113883.6.90
LIVER_DISEASE_FLAG	K71.3	Elixhauser comorbidity	ICD-10		2.16.840.1.113883.6.90
LIVER_DISEASE_FLAG	K71.4	Elixhauser comorbidity	ICD-10		2.16.840.1.113883.6.90
LIVER_DISEASE_FLAG	K71.5	Elixhauser comorbidity	ICD-10		2.16.840.1.113883.6.90
LIVER_DISEASE_FLAG	K71.7	Elixhauser comorbidity	ICD-10		2.16.840.1.113883.6.90
LIVER_DISEASE_FLAG	K72.*	Elixhauser comorbidity	ICD-10		2.16.840.1.113883.6.90
LIVER_DISEASE_FLAG	K73.*	Elixhauser comorbidity	ICD-10		2.16.840.1.113883.6.90
LIVER_DISEASE_FLAG	K74.*	Elixhauser comorbidity	ICD-10		2.16.840.1.113883.6.90
LIVER_DISEASE_FLAG	K76.*	Elixhauser comorbidity	ICD-10		2.16.840.1.113883.6.90
LIVER_DISEASE_FLAG	Z94.4	Elixhauser comorbidity	ICD-10		2.16.840.1.113883.6.90
PEPTIC_ULCER_DISEASE_FLAG	K25.*	Elixhauser comorbidity	ICD-10		2.16.840.1.113883.6.90
PEPTIC_ULCER_DISEASE_FLAG	K26.*	Elixhauser comorbidity	ICD-10		2.16.840.1.113883.6.90
PEPTIC_ULCER_DISEASE_FLAG	K27.*	Elixhauser comorbidity	ICD-10		2.16.840.1.113883.6.90
PEPTIC_ULCER_DISEASE_FLAG	K28.*	Elixhauser comorbidity	ICD-10		2.16.840.1.113883.6.90
AIDS/HIV_FLAG	B20*	Elixhauser comorbidity	ICD-10		2.16.840.1.113883.6.90
AIDS/HIV_FLAG	B21.*	Elixhauser comorbidity	ICD-10		2.16.840.1.113883.6.90
AIDS/HIV_FLAG	B22.*	Elixhauser comorbidity	ICD-10		2.16.840.1.113883.6.90
AIDS/HIV_FLAG	B24.*	Elixhauser comorbidity	ICD-10		2.16.840.1.113883.6.90
LYMPHOMA_FLAG	C81.*	Elixhauser comorbidity	ICD-10		2.16.840.1.113883.6.90
LYMPHOMA_FLAG	C82.*	Elixhauser comorbidity	ICD-10		2.16.840.1.113883.6.90
LYMPHOMA_FLAG	C83.*	Elixhauser comorbidity	ICD-10		2.16.840.1.113883.6.90
LYMPHOMA_FLAG	C84.*	Elixhauser comorbidity	ICD-10		2.16.840.1.113883.6.90
LYMPHOMA_FLAG	C85.*	Elixhauser comorbidity	ICD-10		2.16.840.1.113883.6.90
LYMPHOMA_FLAG	C88.*	Elixhauser comorbidity	ICD-10		2.16.840.1.113883.6.90
LYMPHOMA_FLAG	C90.0	Elixhauser comorbidity	ICD-10		2.16.840.1.113883.6.90
LYMPHOMA_FLAG	C90.2	Elixhauser comorbidity	ICD-10		2.16.840.1.113883.6.90
LYMPHOMA_FLAG	C96.*	Elixhauser comorbidity	ICD-10		2.16.840.1.113883.6.90
METASTATIC_CANCER_FLAG	C77.*	Elixhauser comorbidity	ICD-10		2.16.840.1.113883.6.90
METASTATIC_CANCER_FLAG	C78.*	Elixhauser comorbidity	ICD-10		2.16.840.1.113883.6.90
METASTATIC_CANCER_FLAG	C79.*	Elixhauser comorbidity	ICD-10		2.16.840.1.113883.6.90
METASTATIC_CANCER_FLAG	C80.*	Elixhauser comorbidity	ICD-10		2.16.840.1.113883.6.90
S_TUMOR_NO_METS_FLAG	C00.*	Elixhauser comorbidity	ICD-10		2.16.840.1.113883.6.90
S_TUMOR_NO_METS_FLAG	C01.*	Elixhauser comorbidity	ICD-10		2.16.840.1.113883.6.90
S_TUMOR_NO_METS_FLAG	C02.*	Elixhauser comorbidity	ICD-10		2.16.840.1.113883.6.90
S_TUMOR_NO_METS_FLAG	C03.*	Elixhauser comorbidity	ICD-10		2.16.840.1.113883.6.90
S_TUMOR_NO_METS_FLAG	C04.*	Elixhauser comorbidity	ICD-10		2.16.840.1.113883.6.90
S_TUMOR_NO_METS_FLAG	C05.*	Elixhauser comorbidity	ICD-10		2.16.840.1.113883.6.90
S_TUMOR_NO_METS_FLAG	C06.*	Elixhauser comorbidity	ICD-10		2.16.840.1.113883.6.90
S_TUMOR_NO_METS_FLAG	C07.*	Elixhauser comorbidity	ICD-10		2.16.840.1.113883.6.90
S_TUMOR_NO_METS_FLAG	C08.*	Elixhauser comorbidity	ICD-10		2.16.840.1.113883.6.90
S_TUMOR_NO_METS_FLAG	C09.*	Elixhauser comorbidity	ICD-10		2.16.840.1.113883.6.90
S_TUMOR_NO_METS_FLAG	C10.*	Elixhauser comorbidity	ICD-10		2.16.840.1.113883.6.90
S_TUMOR_NO_METS_FLAG	C11.*	Elixhauser comorbidity	ICD-10		2.16.840.1.113883.6.90
S_TUMOR_NO_METS_FLAG	C12.*	Elixhauser comorbidity	ICD-10		2.16.840.1.113883.6.90
S_TUMOR_NO_METS_FLAG	C13.*	Elixhauser comorbidity	ICD-10		2.16.840.1.113883.6.90
S_TUMOR_NO_METS_FLAG	C14.*	Elixhauser comorbidity	ICD-10		2.16.840.1.113883.6.90
S_TUMOR_NO_METS_FLAG	C15.*	Elixhauser comorbidity	ICD-10		2.16.840.1.113883.6.90
S_TUMOR_NO_METS_FLAG	C16.*	Elixhauser comorbidity	ICD-10		2.16.840.1.113883.6.90
S_TUMOR_NO_METS_FLAG	C17.*	Elixhauser comorbidity	ICD-10		2.16.840.1.113883.6.90
S_TUMOR_NO_METS_FLAG	C18.*	Elixhauser comorbidity	ICD-10		2.16.840.1.113883.6.90
S_TUMOR_NO_METS_FLAG	C19.*	Elixhauser comorbidity	ICD-10		2.16.840.1.113883.6.90
S_TUMOR_NO_METS_FLAG	C20.*	Elixhauser comorbidity	ICD-10		2.16.840.1.113883.6.90
S_TUMOR_NO_METS_FLAG	C21.*	Elixhauser comorbidity	ICD-10		2.16.840.1.113883.6.90
S_TUMOR_NO_METS_FLAG	C22.*	Elixhauser comorbidity	ICD-10		2.16.840.1.113883.6.90
S_TUMOR_NO_METS_FLAG	C23.*	Elixhauser comorbidity	ICD-10		2.16.840.1.113883.6.90
S_TUMOR_NO_METS_FLAG	C24.*	Elixhauser comorbidity	ICD-10		2.16.840.1.113883.6.90
S_TUMOR_NO_METS_FLAG	C25.*	Elixhauser comorbidity	ICD-10		2.16.840.1.113883.6.90
S_TUMOR_NO_METS_FLAG	C26.*	Elixhauser comorbidity	ICD-10		2.16.840.1.113883.6.90
S_TUMOR_NO_METS_FLAG	C30.*	Elixhauser comorbidity	ICD-10		2.16.840.1.113883.6.90
S_TUMOR_NO_METS_FLAG	C31.*	Elixhauser comorbidity	ICD-10		2.16.840.1.113883.6.90
S_TUMOR_NO_METS_FLAG	C32.*	Elixhauser comorbidity	ICD-10		2.16.840.1.113883.6.90
S_TUMOR_NO_METS_FLAG	C33.*	Elixhauser comorbidity	ICD-10		2.16.840.1.113883.6.90
S_TUMOR_NO_METS_FLAG	C34.*	Elixhauser comorbidity	ICD-10		2.16.840.1.113883.6.90
S_TUMOR_NO_METS_FLAG	C37.*	Elixhauser comorbidity	ICD-10		2.16.840.1.113883.6.90
S_TUMOR_NO_METS_FLAG	C38.*	Elixhauser comorbidity	ICD-10		2.16.840.1.113883.6.90
S_TUMOR_NO_METS_FLAG	C39.*	Elixhauser comorbidity	ICD-10		2.16.840.1.113883.6.90
S_TUMOR_NO_METS_FLAG	C40.*	Elixhauser comorbidity	ICD-10		2.16.840.1.113883.6.90
S_TUMOR_NO_METS_FLAG	C41.*	Elixhauser comorbidity	ICD-10		2.16.840.1.113883.6.90
S_TUMOR_NO_METS_FLAG	C43.*	Elixhauser comorbidity	ICD-10		2.16.840.1.113883.6.90
S_TUMOR_NO_METS_FLAG	C45.*	Elixhauser comorbidity	ICD-10		2.16.840.1.113883.6.90
S_TUMOR_NO_METS_FLAG	C46.*	Elixhauser comorbidity	ICD-10		2.16.840.1.113883.6.90
S_TUMOR_NO_METS_FLAG	C47.*	Elixhauser comorbidity	ICD-10		2.16.840.1.113883.6.90
S_TUMOR_NO_METS_FLAG	C48.*	Elixhauser comorbidity	ICD-10		2.16.840.1.113883.6.90
S_TUMOR_NO_METS_FLAG	C49.*	Elixhauser comorbidity	ICD-10		2.16.840.1.113883.6.90
S_TUMOR_NO_METS_FLAG	C50.*	Elixhauser comorbidity	ICD-10		2.16.840.1.113883.6.90
S_TUMOR_NO_METS_FLAG	C51.*	Elixhauser comorbidity	ICD-10		2.16.840.1.113883.6.90
S_TUMOR_NO_METS_FLAG	C52.*	Elixhauser comorbidity	ICD-10		2.16.840.1.113883.6.90
S_TUMOR_NO_METS_FLAG	C53.*	Elixhauser comorbidity	ICD-10		2.16.840.1.113883.6.90
S_TUMOR_NO_METS_FLAG	C54.*	Elixhauser comorbidity	ICD-10		2.16.840.1.113883.6.90
S_TUMOR_NO_METS_FLAG	C55.*	Elixhauser comorbidity	ICD-10		2.16.840.1.113883.6.90
S_TUMOR_NO_METS_FLAG	C56.*	Elixhauser comorbidity	ICD-10		2.16.840.1.113883.6.90
S_TUMOR_NO_METS_FLAG	C57.*	Elixhauser comorbidity	ICD-10		2.16.840.1.113883.6.90
S_TUMOR_NO_METS_FLAG	C58.*	Elixhauser comorbidity	ICD-10		2.16.840.1.113883.6.90
S_TUMOR_NO_METS_FLAG	C60.*	Elixhauser comorbidity	ICD-10		2.16.840.1.113883.6.90
S_TUMOR_NO_METS_FLAG	C61.*	Elixhauser comorbidity	ICD-10		2.16.840.1.113883.6.90
S_TUMOR_NO_METS_FLAG	C62.*	Elixhauser comorbidity	ICD-10		2.16.840.1.113883.6.90
S_TUMOR_NO_METS_FLAG	C63.*	Elixhauser comorbidity	ICD-10		2.16.840.1.113883.6.90
S_TUMOR_NO_METS_FLAG	C64.*	Elixhauser comorbidity	ICD-10		2.16.840.1.113883.6.90
S_TUMOR_NO_METS_FLAG	C65.*	Elixhauser comorbidity	ICD-10		2.16.840.1.113883.6.90
S_TUMOR_NO_METS_FLAG	C66.*	Elixhauser comorbidity	ICD-10		2.16.840.1.113883.6.90
S_TUMOR_NO_METS_FLAG	C67.*	Elixhauser comorbidity	ICD-10		2.16.840.1.113883.6.90
S_TUMOR_NO_METS_FLAG	C68.*	Elixhauser comorbidity	ICD-10		2.16.840.1.113883.6.90
S_TUMOR_NO_METS_FLAG	C69.*	Elixhauser comorbidity	ICD-10		2.16.840.1.113883.6.90
S_TUMOR_NO_METS_FLAG	C70.*	Elixhauser comorbidity	ICD-10		2.16.840.1.113883.6.90
S_TUMOR_NO_METS_FLAG	C71.*	Elixhauser comorbidity	ICD-10		2.16.840.1.113883.6.90
S_TUMOR_NO_METS_FLAG	C72.*	Elixhauser comorbidity	ICD-10		2.16.840.1.113883.6.90
S_TUMOR_NO_METS_FLAG	C73.*	Elixhauser comorbidity	ICD-10		2.16.840.1.113883.6.90
S_TUMOR_NO_METS_FLAG	C74.*	Elixhauser comorbidity	ICD-10		2.16.840.1.113883.6.90
S_TUMOR_NO_METS_FLAG	C75.*	Elixhauser comorbidity	ICD-10		2.16.840.1.113883.6.90
S_TUMOR_NO_METS_FLAG	C76.*	Elixhauser comorbidity	ICD-10		2.16.840.1.113883.6.90
S_TUMOR_NO_METS_FLAG	C81.*	Elixhauser comorbidity	ICD-10		2.16.840.1.113883.6.90
S_TUMOR_NO_METS_FLAG	C82.*	Elixhauser comorbidity	ICD-10		2.16.840.1.113883.6.90
S_TUMOR_NO_METS_FLAG	C83.*	Elixhauser comorbidity	ICD-10		2.16.840.1.113883.6.90
S_TUMOR_NO_METS_FLAG	C84.*	Elixhauser comorbidity	ICD-10		2.16.840.1.113883.6.90
S_TUMOR_NO_METS_FLAG	C85.*	Elixhauser comorbidity	ICD-10		2.16.840.1.113883.6.90
S_TUMOR_NO_METS_FLAG	C88.*	Elixhauser comorbidity	ICD-10		2.16.840.1.113883.6.90
S_TUMOR_NO_METS_FLAG	C90.*	Elixhauser comorbidity	ICD-10		2.16.840.1.113883.6.90
S_TUMOR_NO_METS_FLAG	C91.*	Elixhauser comorbidity	ICD-10		2.16.840.1.113883.6.90
S_TUMOR_NO_METS_FLAG	C92.*	Elixhauser comorbidity	ICD-10		2.16.840.1.113883.6.90
S_TUMOR_NO_METS_FLAG	C93.*	Elixhauser comorbidity	ICD-10		2.16.840.1.113883.6.90
S_TUMOR_NO_METS_FLAG	C94.*	Elixhauser comorbidity	ICD-10		2.16.840.1.113883.6.90
S_TUMOR_NO_METS_FLAG	C95.*	Elixhauser comorbidity	ICD-10		2.16.840.1.113883.6.90
S_TUMOR_NO_METS_FLAG	C96.*	Elixhauser comorbidity	ICD-10		2.16.840.1.113883.6.90
S_TUMOR_NO_METS_FLAG	C97.*	Elixhauser comorbidity	ICD-10		2.16.840.1.113883.6.90
RHEU_ARTH_FLAG	L94.0	Elixhauser comorbidity	ICD-10		2.16.840.1.113883.6.90
RHEU_ARTH_FLAG	L94.1	Elixhauser comorbidity	ICD-10		2.16.840.1.113883.6.90
RHEU_ARTH_FLAG	L94.3	Elixhauser comorbidity	ICD-10		2.16.840.1.113883.6.90
RHEU_ARTH_FLAG	M05.*	Elixhauser comorbidity	ICD-10		2.16.840.1.113883.6.90
RHEU_ARTH_FLAG	M06.*	Elixhauser comorbidity	ICD-10		2.16.840.1.113883.6.90
RHEU_ARTH_FLAG	M08.*	Elixhauser comorbidity	ICD-10		2.16.840.1.113883.6.90
RHEU_ARTH_FLAG	M12.0	Elixhauser comorbidity	ICD-10		2.16.840.1.113883.6.90
RHEU_ARTH_FLAG	M12.3	Elixhauser comorbidity	ICD-10		2.16.840.1.113883.6.90
RHEU_ARTH_FLAG	M30.*	Elixhauser comorbidity	ICD-10		2.16.840.1.113883.6.90
RHEU_ARTH_FLAG	M31.0	Elixhauser comorbidity	ICD-10		2.16.840.1.113883.6.90
RHEU_ARTH_FLAG	M31.1	Elixhauser comorbidity	ICD-10		2.16.840.1.113883.6.90
RHEU_ARTH_FLAG	M31.2	Elixhauser comorbidity	ICD-10		2.16.840.1.113883.6.90
RHEU_ARTH_FLAG	M31.3	Elixhauser comorbidity	ICD-10		2.16.840.1.113883.6.90
RHEU_ARTH_FLAG	M31.5	Elixhauser comorbidity	ICD-10		2.16.840.1.113883.6.90
RHEU_ARTH_FLAG	M32.*	Elixhauser comorbidity	ICD-10		2.16.840.1.113883.6.90
RHEU_ARTH_FLAG	M33.*	Elixhauser comorbidity	ICD-10		2.16.840.1.113883.6.90
RHEU_ARTH_FLAG	M34.*	Elixhauser comorbidity	ICD-10		2.16.840.1.113883.6.90
RHEU_ARTH_FLAG	M35.*	Elixhauser comorbidity	ICD-10		2.16.840.1.113883.6.90
RHEU_ARTH_FLAG	M36.0	Elixhauser comorbidity	ICD-10		2.16.840.1.113883.6.90
RHEU_ARTH_FLAG	M45.*	Elixhauser comorbidity	ICD-10		2.16.840.1.113883.6.90
RHEU_ARTH_FLAG	M46.1	Elixhauser comorbidity	ICD-10		2.16.840.1.113883.6.90
RHEU_ARTH_FLAG	M46.8	Elixhauser comorbidity	ICD-10		2.16.840.1.113883.6.90
RHEU_ARTH_FLAG	M46.9	Elixhauser comorbidity	ICD-10		2.16.840.1.113883.6.90
COAGULOPATHY_FLAG	D65.*	Elixhauser comorbidity	ICD-10		2.16.840.1.113883.6.90
COAGULOPATHY_FLAG	D66.*	Elixhauser comorbidity	ICD-10		2.16.840.1.113883.6.90
COAGULOPATHY_FLAG	D67.*	Elixhauser comorbidity	ICD-10		2.16.840.1.113883.6.90
COAGULOPATHY_FLAG	D68.*	Elixhauser comorbidity	ICD-10		2.16.840.1.113883.6.90
COAGULOPATHY_FLAG	D69.1	Elixhauser comorbidity	ICD-10		2.16.840.1.113883.6.90
COAGULOPATHY_FLAG	D69.3	Elixhauser comorbidity	ICD-10		2.16.840.1.113883.6.90
COAGULOPATHY_FLAG	D69.4	Elixhauser comorbidity	ICD-10		2.16.840.1.113883.6.90
COAGULOPATHY_FLAG	D69.5	Elixhauser comorbidity	ICD-10		2.16.840.1.113883.6.90
COAGULOPATHY_FLAG	D69.6	Elixhauser comorbidity	ICD-10		2.16.840.1.113883.6.90
OBESITY_FLAG	E66.*	Elixhauser comorbidity	ICD-10		2.16.840.1.113883.6.90
WEIGHT_LOSS_FLAG	E40.*	Elixhauser comorbidity	ICD-10		2.16.840.1.113883.6.90
WEIGHT_LOSS_FLAG	E41.*	Elixhauser comorbidity	ICD-10		2.16.840.1.113883.6.90
WEIGHT_LOSS_FLAG	E43.*	Elixhauser comorbidity	ICD-10		2.16.840.1.113883.6.90
WEIGHT_LOSS_FLAG	E44.*	Elixhauser comorbidity	ICD-10		2.16.840.1.113883.6.90
WEIGHT_LOSS_FLAG	E45.*	Elixhauser comorbidity	ICD-10		2.16.840.1.113883.6.90
WEIGHT_LOSS_FLAG	E46.*	Elixhauser comorbidity	ICD-10		2.16.840.1.113883.6.90
WEIGHT_LOSS_FLAG	R63.4	Elixhauser comorbidity	ICD-10		2.16.840.1.113883.6.90
WEIGHT_LOSS_FLAG	R64	Elixhauser comorbidity	ICD-10		2.16.840.1.113883.6.90
FLUID_ELECTROLYTE_DISORDER_FLAG	E22.2	Elixhauser comorbidity	ICD-10		2.16.840.1.113883.6.90
FLUID_ELECTROLYTE_DISORDER_FLAG	E86.*	Elixhauser comorbidity	ICD-10		2.16.840.1.113883.6.90
FLUID_ELECTROLYTE_DISORDER_FLAG	E87.*	Elixhauser comorbidity	ICD-10		2.16.840.1.113883.6.90
BLOOD_LOSS_ANEMIA_FLAG	D50.0	Elixhauser comorbidity	ICD-10		2.16.840.1.113883.6.90
DEFICIENCY_ANEMIA_FLAG	D50.8	Elixhauser comorbidity	ICD-10		2.16.840.1.113883.6.90
DEFICIENCY_ANEMIA_FLAG	D50.9	Elixhauser comorbidity	ICD-10		2.16.840.1.113883.6.90
DEFICIENCY_ANEMIA_FLAG	D51.*	Elixhauser comorbidity	ICD-10		2.16.840.1.113883.6.90
DEFICIENCY_ANEMIA_FLAG	D52.*	Elixhauser comorbidity	ICD-10		2.16.840.1.113883.6.90
DEFICIENCY_ANEMIA_FLAG	D53.*	Elixhauser comorbidity	ICD-10		2.16.840.1.113883.6.90
ALCOHOL_ABUSE_FLAG	F10.*	Elixhauser comorbidity	ICD-10		2.16.840.1.113883.6.90
ALCOHOL_ABUSE_FLAG	E52	Elixhauser comorbidity	ICD-10		2.16.840.1.113883.6.90
ALCOHOL_ABUSE_FLAG	G62.1	Elixhauser comorbidity	ICD-10		2.16.840.1.113883.6.90
ALCOHOL_ABUSE_FLAG	I42.6	Elixhauser comorbidity	ICD-10		2.16.840.1.113883.6.90
ALCOHOL_ABUSE_FLAG	K29.2	Elixhauser comorbidity	ICD-10		2.16.840.1.113883.6.90
ALCOHOL_ABUSE_FLAG	K70.0	Elixhauser comorbidity	ICD-10		2.16.840.1.113883.6.90
ALCOHOL_ABUSE_FLAG	K70.3	Elixhauser comorbidity	ICD-10		2.16.840.1.113883.6.90
ALCOHOL_ABUSE_FLAG	K70.9	Elixhauser comorbidity	ICD-10		2.16.840.1.113883.6.90
ALCOHOL_ABUSE_FLAG	T51.*	Elixhauser comorbidity	ICD-10		2.16.840.1.113883.6.90
ALCOHOL_ABUSE_FLAG	Z50.2	Elixhauser comorbidity	ICD-10		2.16.840.1.113883.6.90
ALCOHOL_ABUSE_FLAG	Z71.4	Elixhauser comorbidity	ICD-10		2.16.840.1.113883.6.90
ALCOHOL_ABUSE_FLAG	Z72.1	Elixhauser comorbidity	ICD-10		2.16.840.1.113883.6.90
DRUG_ABUSE_FLAG	F11.*	Elixhauser comorbidity	ICD-10		2.16.840.1.113883.6.90
DRUG_ABUSE_FLAG	F12.*	Elixhauser comorbidity	ICD-10		2.16.840.1.113883.6.90
DRUG_ABUSE_FLAG	F13.*	Elixhauser comorbidity	ICD-10		2.16.840.1.113883.6.90
DRUG_ABUSE_FLAG	F14.*	Elixhauser comorbidity	ICD-10		2.16.840.1.113883.6.90
DRUG_ABUSE_FLAG	F15.*	Elixhauser comorbidity	ICD-10		2.16.840.1.113883.6.90
DRUG_ABUSE_FLAG	F16.*	Elixhauser comorbidity	ICD-10		2.16.840.1.113883.6.90
DRUG_ABUSE_FLAG	F18.*	Elixhauser comorbidity	ICD-10		2.16.840.1.113883.6.90
DRUG_ABUSE_FLAG	F19.*	Elixhauser comorbidity	ICD-10		2.16.840.1.113883.6.90
DRUG_ABUSE_FLAG	Z71.5	Elixhauser comorbidity	ICD-10		2.16.840.1.113883.6.90
DRUG_ABUSE_FLAG	Z72.2	Elixhauser comorbidity	ICD-10		2.16.840.1.113883.6.90
PSYCHOSES_FLAG	F20.*	Elixhauser comorbidity	ICD-10		2.16.840.1.113883.6.90
PSYCHOSES_FLAG	F22.*	Elixhauser comorbidity	ICD-10		2.16.840.1.113883.6.90
PSYCHOSES_FLAG	F23.*	Elixhauser comorbidity	ICD-10		2.16.840.1.113883.6.90
PSYCHOSES_FLAG	F24.*	Elixhauser comorbidity	ICD-10		2.16.840.1.113883.6.90
PSYCHOSES_FLAG	F25.*	Elixhauser comorbidity	ICD-10		2.16.840.1.113883.6.90
PSYCHOSES_FLAG	F28.*	Elixhauser comorbidity	ICD-10		2.16.840.1.113883.6.90
PSYCHOSES_FLAG	F29.*	Elixhauser comorbidity	ICD-10		2.16.840.1.113883.6.90
PSYCHOSES_FLAG	F30.2	Elixhauser comorbidity	ICD-10		2.16.840.1.113883.6.90
PSYCHOSES_FLAG	F31.2	Elixhauser comorbidity	ICD-10		2.16.840.1.113883.6.90
PSYCHOSES_FLAG	F31.5	Elixhauser comorbidity	ICD-10		2.16.840.1.113883.6.90
DEPRESSION_FLAG	F20.4	Elixhauser comorbidity	ICD-10		2.16.840.1.113883.6.90
DEPRESSION_FLAG	F31.3*	Elixhauser comorbidity	ICD-10		2.16.840.1.113883.6.90
DEPRESSION_FLAG	F31.4	Elixhauser comorbidity	ICD-10		2.16.840.1.113883.6.90
DEPRESSION_FLAG	F31.5	Elixhauser comorbidity	ICD-10		2.16.840.1.113883.6.90
DEPRESSION_FLAG	F32.*	Elixhauser comorbidity	ICD-10		2.16.840.1.113883.6.90
DEPRESSION_FLAG	F33.*	Elixhauser comorbidity	ICD-10		2.16.840.1.113883.6.90
DEPRESSION_FLAG	F34.1	Elixhauser comorbidity	ICD-10		2.16.840.1.113883.6.90
DEPRESSION_FLAG	F41.2	Elixhauser comorbidity	ICD-10		2.16.840.1.113883.6.90
DEPRESSION_FLAG	F43.2	Elixhauser comorbidity	ICD-10		2.16.840.1.113883.6.90
ABNORMAL_LUNG_IMAGING_FLAG	R91.*	Elixhauser comorbidity	ICD-10		2.16.840.1.113883.6.90
ACUTE_RENAL_FAILURE_FLAG	N17.*	Elixhauser comorbidity	ICD-10		2.16.840.1.113883.6.90
ANXIETY_FLAG	F40.*	Elixhauser comorbidity	ICD-10		2.16.840.1.113883.6.90
ANXIETY_FLAG	F41.*	Elixhauser comorbidity	ICD-10		2.16.840.1.113883.6.90
ARTHRITIS_FLAG	M266.2	Elixhauser comorbidity	ICD-10		2.16.840.1.113883.6.90
ARTHRITIS_FLAG	L405.9	Elixhauser comorbidity	ICD-10		2.16.840.1.113883.6.90
ARTHRITIS_FLAG	M35.2	Elixhauser comorbidity	ICD-10		2.16.840.1.113883.6.90
ARTHRITIS_FLAG	M15.*	Elixhauser comorbidity	ICD-10		2.16.840.1.113883.6.90
ARTHRITIS_FLAG	M16.*	Elixhauser comorbidity	ICD-10		2.16.840.1.113883.6.90
ARTHRITIS_FLAG	M17.*	Elixhauser comorbidity	ICD-10		2.16.840.1.113883.6.90
ARTHRITIS_FLAG	M18.*	Elixhauser comorbidity	ICD-10		2.16.840.1.113883.6.90
ARTHRITIS_FLAG	M19.*	Elixhauser comorbidity	ICD-10		2.16.840.1.113883.6.90
ARTHRITIS_FLAG	M13.*	Elixhauser comorbidity	ICD-10		2.16.840.1.113883.6.90
ARTHRITIS_FLAG	Z87.39	Elixhauser comorbidity	ICD-10		2.16.840.1.113883.6.90
ATHEROSCLEROSIS_FLAG	I25.1	Elixhauser comorbidity	ICD-10		2.16.840.1.113883.6.90
BPH_FLAG	N40.*	Elixhauser comorbidity	ICD-10		2.16.840.1.113883.6.90
BREATHING_SYMPTOMS_FLAG	R06.*	Elixhauser comorbidity	ICD-10		2.16.840.1.113883.6.90
CACHEXIA_FLAG	R64	Elixhauser comorbidity	ICD-10		2.16.840.1.113883.6.90
CANDIDAL_STOMATITIS_FLAG	B37.0	Elixhauser comorbidity	ICD-10		2.16.840.1.113883.6.90
CATARACTS_FLAG	H25.*	Elixhauser comorbidity	ICD-10		2.16.840.1.113883.6.90
CEREBROVASCULAR_DISEASE_FLAG	G45.*	Elixhauser comorbidity	ICD-10		2.16.840.1.113883.6.90
CEREBROVASCULAR_DISEASE_FLAG	G46.*	Elixhauser comorbidity	ICD-10		2.16.840.1.113883.6.90
CEREBROVASCULAR_DISEASE_FLAG	H34.0	Elixhauser comorbidity	ICD-10		2.16.840.1.113883.6.90
CEREBROVASCULAR_DISEASE_FLAG	I60.*	Elixhauser comorbidity	ICD-10		2.16.840.1.113883.6.90
CEREBROVASCULAR_DISEASE_FLAG	I61.*	Elixhauser comorbidity	ICD-10		2.16.840.1.113883.6.90
CEREBROVASCULAR_DISEASE_FLAG	I62.*	Elixhauser comorbidity	ICD-10		2.16.840.1.113883.6.90
CEREBROVASCULAR_DISEASE_FLAG	I63.*	Elixhauser comorbidity	ICD-10		2.16.840.1.113883.6.90
CEREBROVASCULAR_DISEASE_FLAG	I64.*	Elixhauser comorbidity	ICD-10		2.16.840.1.113883.6.90
CEREBROVASCULAR_DISEASE_FLAG	I65.*	Elixhauser comorbidity	ICD-10		2.16.840.1.113883.6.90
CEREBROVASCULAR_DISEASE_FLAG	I66.*	Elixhauser comorbidity	ICD-10		2.16.840.1.113883.6.90
CEREBROVASCULAR_DISEASE_FLAG	I67.*	Elixhauser comorbidity	ICD-10		2.16.840.1.113883.6.90
CEREBROVASCULAR_DISEASE_FLAG	I68.*	Elixhauser comorbidity	ICD-10		2.16.840.1.113883.6.90
CEREBROVASCULAR_DISEASE_FLAG	I69.*	Elixhauser comorbidity	ICD-10		2.16.840.1.113883.6.90
COUGH_FLAG	R05	Elixhauser comorbidity	ICD-10		2.16.840.1.113883.6.90
DEMENTIA_FLAG	F01.*	Elixhauser comorbidity	ICD-10		2.16.840.1.113883.6.90
DEMENTIA_FLAG	F02.*	Elixhauser comorbidity	ICD-10		2.16.840.1.113883.6.90
DEMENTIA_FLAG	F03.*	Elixhauser comorbidity	ICD-10		2.16.840.1.113883.6.90
DEMENTIA_FLAG	F04.*	Elixhauser comorbidity	ICD-10		2.16.840.1.113883.6.90
DEMENTIA_FLAG	G30.*	Elixhauser comorbidity	ICD-10		2.16.840.1.113883.6.90
DEMENTIA_FLAG	E75.4	Elixhauser comorbidity	ICD-10		2.16.840.1.113883.6.90
DEMENTIA_FLAG	G31.0*	Elixhauser comorbidity	ICD-10		2.16.840.1.113883.6.90
DEMENTIA_FLAG	G31.1	Elixhauser comorbidity	ICD-10		2.16.840.1.113883.6.90
DEMENTIA_FLAG	G31.2	Elixhauser comorbidity	ICD-10		2.16.840.1.113883.6.90
DEMENTIA_FLAG	G31.83	Elixhauser comorbidity	ICD-10		2.16.840.1.113883.6.90
DEPENDENCE_ON_RESPIRATOR_FLAG	Z99.1	Elixhauser comorbidity	ICD-10		2.16.840.1.113883.6.90
DYSLIPIDEMIA_FLAG	E78.*	Elixhauser comorbidity	ICD-10		2.16.840.1.113883.6.90
EPILEPSY_FLAG	G40.*	Elixhauser comorbidity	ICD-10		2.16.840.1.113883.6.90
FAMILY_HISTORY_CANCER_FLAG	Z80.*	Elixhauser comorbidity	ICD-10		2.16.840.1.113883.6.90
GERD_FLAG	K21.*	Elixhauser comorbidity	ICD-10		2.16.840.1.113883.6.90
GLAUCOMA_FLAG	H40.*	Elixhauser comorbidity	ICD-10		2.16.840.1.113883.6.90
GOUT_FLAG	M1A.*	Elixhauser comorbidity	ICD-10		2.16.840.1.113883.6.90
GOUT_FLAG	M10.*	Elixhauser comorbidity	ICD-10		2.16.840.1.113883.6.90
INFLUENZA_FLAG	J09.*	Elixhauser comorbidity	ICD-10		2.16.840.1.113883.6.90
INFLUENZA_FLAG	J10.*	Elixhauser comorbidity	ICD-10		2.16.840.1.113883.6.90
INFLUENZA_FLAG	J11.*	Elixhauser comorbidity	ICD-10		2.16.840.1.113883.6.90
INTELLECTUAL_DISABILITY_FLAG	F70.*	Elixhauser comorbidity	ICD-10		2.16.840.1.113883.6.90
INTELLECTUAL_DISABILITY_FLAG	F71.*	Elixhauser comorbidity	ICD-10		2.16.840.1.113883.6.90
INTELLECTUAL_DISABILITY_FLAG	F72.*	Elixhauser comorbidity	ICD-10		2.16.840.1.113883.6.90
INTELLECTUAL_DISABILITY_FLAG	F73.*	Elixhauser comorbidity	ICD-10		2.16.840.1.113883.6.90
INTELLECTUAL_DISABILITY_FLAG	F78.*	Elixhauser comorbidity	ICD-10		2.16.840.1.113883.6.90
INTELLECTUAL_DISABILITY_FLAG	F79.*	Elixhauser comorbidity	ICD-10		2.16.840.1.113883.6.90
INTELLECTUAL_DISABILITY_FLAG	F80.*	Elixhauser comorbidity	ICD-10		2.16.840.1.113883.6.90
INTELLECTUAL_DISABILITY_FLAG	F81.*	Elixhauser comorbidity	ICD-10		2.16.840.1.113883.6.90
INTELLECTUAL_DISABILITY_FLAG	F82.*	Elixhauser comorbidity	ICD-10		2.16.840.1.113883.6.90
INTELLECTUAL_DISABILITY_FLAG	F84.*	Elixhauser comorbidity	ICD-10		2.16.840.1.113883.6.90
INTELLECTUAL_DISABILITY_FLAG	F88.*	Elixhauser comorbidity	ICD-10		2.16.840.1.113883.6.90
INTELLECTUAL_DISABILITY_FLAG	F89.*	Elixhauser comorbidity	ICD-10		2.16.840.1.113883.6.90
INTELLECTUAL_DISABILITY_FLAG	Q90.*	Elixhauser comorbidity	ICD-10		2.16.840.1.113883.6.90
MACULAR_DEGENERATION_FLAG	H35.3*	Elixhauser comorbidity	ICD-10		2.16.840.1.113883.6.90
MENISCAL_DISEASE_FLAG	M23.*	Elixhauser comorbidity	ICD-10		2.16.840.1.113883.6.90
MS_FLAG	G35	Elixhauser comorbidity	ICD-10		2.16.840.1.113883.6.90
MYOCARDIAL_INFARCTION_FLAG	I21.*	Elixhauser comorbidity	ICD-10		2.16.840.1.113883.6.90
MYOCARDIAL_INFARCTION_FLAG	I22.*	Elixhauser comorbidity	ICD-10		2.16.840.1.113883.6.90
MYOCARDIAL_INFARCTION_FLAG	I25.2	Elixhauser comorbidity	ICD-10		2.16.840.1.113883.6.90
MYOCARDIAL_INFARCTION_FLAG	I25.8	Elixhauser comorbidity	ICD-10		2.16.840.1.113883.6.90
MYOCARDIAL_INFARCTION_FLAG	I25.9	Elixhauser comorbidity	ICD-10		2.16.840.1.113883.6.90
OSTEOPOROSIS_FLAG	M80.*	Elixhauser comorbidity	ICD-10		2.16.840.1.113883.6.90
OSTEOPOROSIS_FLAG	M81.*	Elixhauser comorbidity	ICD-10		2.16.840.1.113883.6.90
OTHER_ANEMIA_FLAG	D64.8*	Elixhauser comorbidity	ICD-10		2.16.840.1.113883.6.90
OTHER_ANEMIA_FLAG	D64.9*	Elixhauser comorbidity	ICD-10		2.16.840.1.113883.6.90
OTHER_PSYCH_DISORDERS_FLAG	F21.*	Elixhauser comorbidity	ICD-10		2.16.840.1.113883.6.90
OTHER_PSYCH_DISORDERS_FLAG	F30.1*	Elixhauser comorbidity	ICD-10		2.16.840.1.113883.6.90
OTHER_PSYCH_DISORDERS_FLAG	F30.3	Elixhauser comorbidity	ICD-10		2.16.840.1.113883.6.90
OTHER_PSYCH_DISORDERS_FLAG	F30.4	Elixhauser comorbidity	ICD-10		2.16.840.1.113883.6.90
OTHER_PSYCH_DISORDERS_FLAG	F30.8	Elixhauser comorbidity	ICD-10		2.16.840.1.113883.6.90
OTHER_PSYCH_DISORDERS_FLAG	F30.9	Elixhauser comorbidity	ICD-10		2.16.840.1.113883.6.90
OTHER_PSYCH_DISORDERS_FLAG	F31.0	Elixhauser comorbidity	ICD-10		2.16.840.1.113883.6.90
OTHER_PSYCH_DISORDERS_FLAG	F31.1*	Elixhauser comorbidity	ICD-10		2.16.840.1.113883.6.90
OTHER_PSYCH_DISORDERS_FLAG	F31.6*	Elixhauser comorbidity	ICD-10		2.16.840.1.113883.6.90
OTHER_PSYCH_DISORDERS_FLAG	F31.7*	Elixhauser comorbidity	ICD-10		2.16.840.1.113883.6.90
OTHER_PSYCH_DISORDERS_FLAG	F31.8*	Elixhauser comorbidity	ICD-10		2.16.840.1.113883.6.90
OTHER_PSYCH_DISORDERS_FLAG	F31.9	Elixhauser comorbidity	ICD-10		2.16.840.1.113883.6.90
OTHER_PSYCH_DISORDERS_FLAG	F34.0	Elixhauser comorbidity	ICD-10		2.16.840.1.113883.6.90
OTHER_PSYCH_DISORDERS_FLAG	F34.8*	Elixhauser comorbidity	ICD-10		2.16.840.1.113883.6.90
OTHER_PSYCH_DISORDERS_FLAG	F34.9	Elixhauser comorbidity	ICD-10		2.16.840.1.113883.6.90
OTHER_PSYCH_DISORDERS_FLAG	F39	Elixhauser comorbidity	ICD-10		2.16.840.1.113883.6.90
OTHER_PSYCH_DISORDERS_FLAG	F42.*	Elixhauser comorbidity	ICD-10		2.16.840.1.113883.6.90
OTHER_PSYCH_DISORDERS_FLAG	F43.*	Elixhauser comorbidity	ICD-10		2.16.840.1.113883.6.90
OTHER_PSYCH_DISORDERS_FLAG	F44.*	Elixhauser comorbidity	ICD-10		2.16.840.1.113883.6.90
OTHER_PSYCH_DISORDERS_FLAG	F45.*	Elixhauser comorbidity	ICD-10		2.16.840.1.113883.6.90
OTHER_PSYCH_DISORDERS_FLAG	F48.*	Elixhauser comorbidity	ICD-10		2.16.840.1.113883.6.90
OTHER_PSYCH_DISORDERS_FLAG	F50.*	Elixhauser comorbidity	ICD-10		2.16.840.1.113883.6.90
OTHER_PSYCH_DISORDERS_FLAG	F51.*	Elixhauser comorbidity	ICD-10		2.16.840.1.113883.6.90
OTHER_PSYCH_DISORDERS_FLAG	F52.*	Elixhauser comorbidity	ICD-10		2.16.840.1.113883.6.90
OTHER_PSYCH_DISORDERS_FLAG	F53.*	Elixhauser comorbidity	ICD-10		2.16.840.1.113883.6.90
OTHER_PSYCH_DISORDERS_FLAG	F54.*	Elixhauser comorbidity	ICD-10		2.16.840.1.113883.6.90
OTHER_PSYCH_DISORDERS_FLAG	F59.*	Elixhauser comorbidity	ICD-10		2.16.840.1.113883.6.90
OTHER_PSYCH_DISORDERS_FLAG	F60.*	Elixhauser comorbidity	ICD-10		2.16.840.1.113883.6.90
OTHER_PSYCH_DISORDERS_FLAG	F63.*	Elixhauser comorbidity	ICD-10		2.16.840.1.113883.6.90
OTHER_PSYCH_DISORDERS_FLAG	F64.*	Elixhauser comorbidity	ICD-10		2.16.840.1.113883.6.90
OTHER_PSYCH_DISORDERS_FLAG	F65.*	Elixhauser comorbidity	ICD-10		2.16.840.1.113883.6.90
OTHER_PSYCH_DISORDERS_FLAG	F66.*	Elixhauser comorbidity	ICD-10		2.16.840.1.113883.6.90
OTHER_PSYCH_DISORDERS_FLAG	F68.*	Elixhauser comorbidity	ICD-10		2.16.840.1.113883.6.90
OTHER_PSYCH_DISORDERS_FLAG	F69.*	Elixhauser comorbidity	ICD-10		2.16.840.1.113883.6.90
OTHER_PSYCH_DISORDERS_FLAG	F90.*	Elixhauser comorbidity	ICD-10		2.16.840.1.113883.6.90
OTHER_PSYCH_DISORDERS_FLAG	F91.*	Elixhauser comorbidity	ICD-10		2.16.840.1.113883.6.90
OTHER_PSYCH_DISORDERS_FLAG	F93.*	Elixhauser comorbidity	ICD-10		2.16.840.1.113883.6.90
OTHER_PSYCH_DISORDERS_FLAG	F94.*	Elixhauser comorbidity	ICD-10		2.16.840.1.113883.6.90
OTHER_PSYCH_DISORDERS_FLAG	F95.*	Elixhauser comorbidity	ICD-10		2.16.840.1.113883.6.90
OTHER_PSYCH_DISORDERS_FLAG	F98.*	Elixhauser comorbidity	ICD-10		2.16.840.1.113883.6.90
OTHER_PSYCH_DISORDERS_FLAG	F99	Elixhauser comorbidity	ICD-10		2.16.840.1.113883.6.90
OTHER_RENAL_DISEASE_FLAG	I12.0	Elixhauser comorbidity	ICD-10		2.16.840.1.113883.6.90
OTHER_RENAL_DISEASE_FLAG	I13.1*	Elixhauser comorbidity	ICD-10		2.16.840.1.113883.6.90
OTHER_RENAL_DISEASE_FLAG	N03.2	Elixhauser comorbidity	ICD-10		2.16.840.1.113883.6.90
OTHER_RENAL_DISEASE_FLAG	N03.3	Elixhauser comorbidity	ICD-10		2.16.840.1.113883.6.90
OTHER_RENAL_DISEASE_FLAG	N03.4	Elixhauser comorbidity	ICD-10		2.16.840.1.113883.6.90
OTHER_RENAL_DISEASE_FLAG	N03.5	Elixhauser comorbidity	ICD-10		2.16.840.1.113883.6.90
OTHER_RENAL_DISEASE_FLAG	N03.6	Elixhauser comorbidity	ICD-10		2.16.840.1.113883.6.90
OTHER_RENAL_DISEASE_FLAG	N03.7	Elixhauser comorbidity	ICD-10		2.16.840.1.113883.6.90
OTHER_RENAL_DISEASE_FLAG	N05.2	Elixhauser comorbidity	ICD-10		2.16.840.1.113883.6.90
OTHER_RENAL_DISEASE_FLAG	N05.3	Elixhauser comorbidity	ICD-10		2.16.840.1.113883.6.90
OTHER_RENAL_DISEASE_FLAG	N05.4	Elixhauser comorbidity	ICD-10		2.16.840.1.113883.6.90
OTHER_RENAL_DISEASE_FLAG	N05.5	Elixhauser comorbidity	ICD-10		2.16.840.1.113883.6.90
OTHER_RENAL_DISEASE_FLAG	N05.6	Elixhauser comorbidity	ICD-10		2.16.840.1.113883.6.90
OTHER_RENAL_DISEASE_FLAG	N05.7	Elixhauser comorbidity	ICD-10		2.16.840.1.113883.6.90
OTHER_RENAL_DISEASE_FLAG	N18.*	Elixhauser comorbidity	ICD-10		2.16.840.1.113883.6.90
OTHER_RENAL_DISEASE_FLAG	N19.*	Elixhauser comorbidity	ICD-10		2.16.840.1.113883.6.90
OTHER_RENAL_DISEASE_FLAG	N25.0	Elixhauser comorbidity	ICD-10		2.16.840.1.113883.6.90
OTHER_RENAL_DISEASE_FLAG	Z49.*	Elixhauser comorbidity	ICD-10		2.16.840.1.113883.6.90
OTHER_RENAL_DISEASE_FLAG	Z94.0	Elixhauser comorbidity	ICD-10		2.16.840.1.113883.6.90
OTHER_RENAL_DISEASE_FLAG	Z99.2	Elixhauser comorbidity	ICD-10		2.16.840.1.113883.6.90
PARKINSON_FLAG	G20.*	Elixhauser comorbidity	ICD-10		2.16.840.1.113883.6.90
PERSONAL_CANCER_HISTORY_FLAG	Z85.*	Elixhauser comorbidity	ICD-10		2.16.840.1.113883.6.90
PLEURAL_DISEASE_FLAG	J90	Elixhauser comorbidity	ICD-10		2.16.840.1.113883.6.90
PLEURAL_DISEASE_FLAG	J91	Elixhauser comorbidity	ICD-10		2.16.840.1.113883.6.90
PLEURAL_DISEASE_FLAG	J92	Elixhauser comorbidity	ICD-10		2.16.840.1.113883.6.90
PLEURAL_DISEASE_FLAG	J93	Elixhauser comorbidity	ICD-10		2.16.840.1.113883.6.90
PLEURAL_DISEASE_FLAG	J94	Elixhauser comorbidity	ICD-10		2.16.840.1.113883.6.90
PNEUMONIA_FLAG	J12.*	Elixhauser comorbidity	ICD-10		2.16.840.1.113883.6.90
PNEUMONIA_FLAG	J13.*	Elixhauser comorbidity	ICD-10		2.16.840.1.113883.6.90
PNEUMONIA_FLAG	J14.*	Elixhauser comorbidity	ICD-10		2.16.840.1.113883.6.90
PNEUMONIA_FLAG	J15.*	Elixhauser comorbidity	ICD-10		2.16.840.1.113883.6.90
PNEUMONIA_FLAG	J16.*	Elixhauser comorbidity	ICD-10		2.16.840.1.113883.6.90
PNEUMONIA_FLAG	J17.*	Elixhauser comorbidity	ICD-10		2.16.840.1.113883.6.90
PNEUMONIA_FLAG	J18.*	Elixhauser comorbidity	ICD-10		2.16.840.1.113883.6.90
RESPIRATORY_FAILURE_FLAG	J96.*	Elixhauser comorbidity	ICD-10		2.16.840.1.113883.6.90
SECONDARY_POLYCYTHEMIA_FLAG	D75.1	Elixhauser comorbidity	ICD-10		2.16.840.1.113883.6.90
SLEEP_APNEA_FLAG	G47.3*	Elixhauser comorbidity	ICD-10		2.16.840.1.113883.6.90
TOBACCO_USE_FLAG	F17.*	Elixhauser comorbidity	ICD-10		2.16.840.1.113883.6.90
TOBACCO_USE_FLAG	Z72.0	Elixhauser comorbidity	ICD-10		2.16.840.1.113883.6.90
VENOUS_DISEASE_FLAG	I87.2	Elixhauser comorbidity	ICD-10		2.16.840.1.113883.6.90
History of thrombosis	Z86.718	History of thrombosis comorbidity	ICD-10		2.16.840.1.113883.6.90
History of thrombosis	Z86.71	History of thrombosis comorbidity	ICD-10		2.16.840.1.113883.6.90
Hypoxemia	R09.02	Hypoxemia comorbidity	ICD-10		2.16.840.1.113883.6.90
Hypoxemia	R09.0	Hypoxemia comorbidity	ICD-10		2.16.840.1.113883.6.90
Hospital-acquired venous thromboembolism	I26	HA-VTE outcome	ICD-10		2.16.840.1.113883.6.90
Hospital-acquired venous thromboembolism	I82.4	HA-VTE outcome	ICD-10		2.16.840.1.113883.6.90
Hospital-acquired venous thromboembolism	I82.6	HA-VTE outcome	ICD-10		2.16.840.1.113883.6.90
Hospital-acquired venous thromboembolism	O88.2	HA-VTE outcome	ICD-10		2.16.840.1.113883.6.90
Hospital-acquired venous thromboembolism	O22.3	HA-VTE outcome	ICD-10		2.16.840.1.113883.6.90
Hospital-acquired venous thromboembolism	I82.A	HA-VTE outcome	ICD-10		2.16.840.1.113883.6.90
Hospital-acquired venous thromboembolism	I82.C	HA-VTE outcome	ICD-10		2.16.840.1.113883.6.90
Hospital-acquired venous thromboembolism	I82.8	HA-VTE outcome	ICD-10		2.16.840.1.113883.6.90
Hospital-acquired venous thromboembolism	I82.B	HA-VTE outcome	ICD-10		2.16.840.1.113883.6.90
Hospital-acquired venous thromboembolism	I82.9	HA-VTE outcome	ICD-10		2.16.840.1.113883.6.90
Hospital-acquired venous thromboembolism	I82.2	HA-VTE outcome	ICD-10		2.16.840.1.113883.6.90
